# Supplementary material for: Ethyl 1-tert-butyl-2-(4-hydr­oxy-3-methoxy­phen­yl)-1H-benzimidazole-5-carboxyl­ate
Source: Acta Crystallogr Sect E Struct Rep Online. 2010 Apr 10;66(Pt 5):o1051–2. doi: 10.1107/S1600536810011918 (PMC2979157; doi:10.1107/S1600536810011918)
Supplement: Supplementary file 2 [file e-66-o1051-Isup2.hkl]

# 
# h,k,l, Fc-squared, Fo-squared, sigma(Fo-squared) and status flag 
# 
data_I
_shelx_title ' mo_na28_0m  P21/c  (100K)' 
_shelx_refln_list_code          4 
_shelx_F_calc_maximum      192.34 
_exptl_crystal_F_000       784.00 
_reflns_d_resolution_high  0.7104 
 
loop_ 
 _symmetry_equiv_pos_as_xyz 
 'x, y, z' 
 '-x, y+1/2, -z+1/2' 
 '-x, -y, -z' 
 'x, -y-1/2, z-1/2' 
 
_cell_length_a     9.2610 
_cell_length_b    13.6096 
_cell_length_c    16.3200 
_cell_angle_alpha  90.000 
_cell_angle_beta  113.560 
_cell_angle_gamma  90.000 
 
_shelx_F_squared_multiplier     1.000 
 
loop_ 
 _refln_index_h 
 _refln_index_k 
 _refln_index_l 
 _refln_F_squared_calc 
 _refln_F_squared_meas 
 _refln_F_squared_sigma 
 _refln_observed_status 
   1   0   0    14238.86    14385.97    280.55 o 
   2   0   0     7733.14     9039.60    150.07 o 
   3   0   0      680.02      571.97     24.49 o 
   4   0   0     1463.78     1591.36     26.19 o 
   5   0   0       17.79        8.47      2.05 o 
   6   0   0       24.67       10.05      2.32 o 
   7   0   0      785.97      807.65     17.53 o 
   8   0   0      227.87      211.88     10.39 o 
   9   0   0        6.53        2.00      3.68 o 
  10   0   0      178.81      205.09     12.57 o 
  11   0   0       40.51       38.22     11.43 o 
   1   1   0     1119.00     1058.35     19.32 o 
   2   1   0    36994.49    36560.81    395.83 o 
   3   1   0     1028.59      939.10     18.24 o 
   4   1   0      715.56      786.20     11.73 o 
   5   1   0       24.09       29.26      2.37 o 
   6   1   0     1038.32     1044.04     14.98 o 
   7   1   0       62.04       62.01      3.47 o 
   8   1   0      138.76      132.19      5.75 o 
   9   1   0       19.26       26.86      4.31 o 
  10   1   0      100.09      111.90     10.35 o 
  11   1   0      106.62      126.90      8.17 o 
   0   2   0     1855.43     1918.45     60.17 o 
   1   2   0     1940.74     1963.45     29.02 o 
   2   2   0     6093.03     6248.56     82.30 o 
   3   2   0     1321.60     1261.86     15.57 o 
   4   2   0     7890.71     8203.10     85.24 o 
   5   2   0      132.96      158.67      4.03 o 
   6   2   0      838.74      851.52     13.84 o 
   7   2   0      606.88      600.47     12.36 o 
   8   2   0      580.66      601.91     11.50 o 
   9   2   0       35.10       41.91      4.08 o 
  10   2   0      158.79      148.28      8.81 o 
  11   2   0       31.17       34.77      6.69 o 
   1   3   0       74.62       51.18      1.47 o 
   2   3   0     2187.89     2097.17     31.83 o 
   3   3   0      669.18      735.67     20.97 o 
   4   3   0     3095.81     3253.12     37.74 o 
   5   3   0      427.98      427.61      7.12 o 
   6   3   0     1099.05     1152.86     17.40 o 
   7   3   0       65.30       55.58      4.54 o 
   8   3   0      253.57      247.85      8.65 o 
   9   3   0       16.01       20.46      3.39 o 
  10   3   0        4.16        3.76      3.24 o 
  11   3   0        1.83        0.82      3.76 o 
   0   4   0     1080.92     1116.08     37.73 o 
   1   4   0       62.89       91.65      5.59 o 
   2   4   0      207.55       86.02      5.14 o 
   3   4   0      211.74      174.51      4.69 o 
   4   4   0      812.15      870.74     11.05 o 
   5   4   0       12.68       11.29      1.93 o 
   6   4   0       72.82       58.38      4.12 o 
   7   4   0      127.76      118.37      5.32 o 
   8   4   0      125.93      146.15      5.94 o 
   9   4   0       18.06       17.84      3.25 o 
  10   4   0        1.78        1.77      3.53 o 
  11   4   0        6.48       18.68      4.96 o 
   1   5   0     2830.86     2687.96     48.42 o 
   2   5   0      416.03      496.85      7.93 o 
   3   5   0      102.77      114.90      5.08 o 
   4   5   0      881.46      904.17     13.09 o 
   5   5   0      285.34      251.59      5.30 o 
   6   5   0       81.13       71.42      3.87 o 
   7   5   0       15.49       12.43      3.11 o 
   8   5   0       98.28       86.00      5.00 o 
   9   5   0        0.19       -2.03      2.70 o 
  10   5   0      107.68      110.02      7.10 o 
  11   5   0        1.93       -1.04      3.98 o 
   0   6   0     1565.98     1816.09     60.46 o 
   1   6   0      341.86      381.56      8.60 o 
   2   6   0      435.96      479.31     11.13 o 
   4   6   0       23.78       18.36      1.80 o 
   5   6   0        8.15        4.87      1.54 o 
   6   6   0      182.39      158.32      5.62 o 
   7   6   0      247.89      242.81      7.33 o 
   8   6   0       15.00       21.84      3.00 o 
   9   6   0       71.21       81.54      5.65 o 
  10   6   0        3.74        6.45      3.28 o 
  11   6   0       18.13       15.06      8.35 o 
   1   7   0      140.34      158.84      4.69 o 
   2   7   0      308.24      271.94      7.59 o 
   3   7   0       75.69       59.90      4.93 o 
   4   7   0      657.44      646.82     11.37 o 
   5   7   0      395.15      379.76      9.95 o 
   6   7   0      109.06      102.09      4.29 o 
   7   7   0      270.63      249.71      7.17 o 
   8   7   0       72.43       68.37      4.33 o 
   9   7   0       14.01       12.64      2.96 o 
  10   7   0       71.95       72.36      5.61 o 
  11   7   0        1.07       -0.14      3.80 o 
   0   8   0     3621.31     3638.56     82.76 o 
   1   8   0        0.30       -0.51      1.10 o 
   2   8   0      227.70      232.11      7.87 o 
   3   8   0        0.30       -1.16      1.69 o 
   4   8   0       18.69       20.69      1.95 o 
   5   8   0      155.27      149.93      6.15 o 
   6   8   0      232.94      217.62      7.96 o 
   7   8   0        0.22        1.14      2.50 o 
   8   8   0      104.20       98.70      6.29 o 
   9   8   0       29.79       30.57      4.64 o 
  10   8   0        0.23        6.95      5.06 o 
   1   9   0       66.76       85.49      3.93 o 
   2   9   0      106.92      115.32      9.71 o 
   3   9   0      465.02      496.59     12.99 o 
   4   9   0      729.35      723.09     22.21 o 
   5   9   0      402.06      382.73      9.35 o 
   6   9   0       34.56       34.50      3.76 o 
   7   9   0       20.49       15.81      3.39 o 
   8   9   0        6.12        4.37      3.53 o 
   9   9   0        2.08       -0.33      3.57 o 
  10   9   0        1.18        3.50      4.87 o 
   0  10   0      195.49      221.16     13.02 o 
   1  10   0        0.43       -1.09      1.46 o 
   2  10   0       55.40       52.34      3.89 o 
   3  10   0      130.70      163.99      6.84 o 
   4  10   0     1142.48     1066.34     29.53 o 
   5  10   0      416.62      414.87     16.39 o 
   6  10   0      208.53      173.19      9.11 o 
   7  10   0      333.90      323.38     11.06 o 
   8  10   0        0.41       -0.93      2.94 o 
   9  10   0        0.46       -0.06      3.59 o 
  10  10   0       72.78       92.38     12.07 o 
   1  11   0      273.92      285.24      9.59 o 
   2  11   0      730.15      677.02     19.18 o 
   3  11   0     2810.18     2741.91     64.29 o 
   4  11   0      906.12      939.72     27.21 o 
   5  11   0       17.61       12.39      3.44 o 
   6  11   0      208.88      229.80     15.60 o 
   7  11   0       13.66       10.78      4.21 o 
   8  11   0       21.59       19.16      7.75 o 
   9  11   0        1.09        1.39      3.43 o 
   0  12   0      472.65      432.89     15.95 o 
   1  12   0      351.78      312.01      9.03 o 
   2  12   0      673.61      664.45     14.96 o 
   3  12   0      817.96      769.04     17.70 o 
   4  12   0      106.50      103.15      6.50 o 
   5  12   0        8.89       10.17      3.46 o 
   6  12   0       21.54       19.57      6.33 o 
   7  12   0       35.68       40.05      5.91 o 
   8  12   0      230.96      249.48     14.22 o 
   9  12   0       28.54       26.68      6.68 o 
   1  13   0     1105.05     1000.53     34.19 o 
   2  13   0      131.63      128.14      6.21 o 
   3  13   0       39.60       40.46      4.49 o 
   4  13   0      488.25      512.67     16.64 o 
   5  13   0       17.24        4.75      3.65 o 
   6  13   0       89.32       72.28      6.84 o 
   7  13   0        1.74        6.91      4.39 o 
   8  13   0       18.19       10.54      5.25 o 
   0  14   0       76.30       77.30      6.95 o 
   1  14   0      359.18      335.36     10.59 o 
   2  14   0       33.12       29.88      3.85 o 
   3  14   0        0.03       -2.65      2.65 o 
   4  14   0      144.33      140.53      8.62 o 
   5  14   0      121.72      131.36      9.66 o 
   6  14   0        0.52        2.68      4.54 o 
   7  14   0        8.22        7.41      5.37 o 
   8  14   0       56.83       46.74     19.78 o 
   1  15   0       16.06       16.37      3.37 o 
   2  15   0       15.94       17.62      3.60 o 
   3  15   0       45.40       44.90      5.44 o 
   4  15   0        1.00        1.09      4.62 o 
   5  15   0       10.30       13.15      6.85 o 
   6  15   0      147.09      133.89     10.72 o 
   7  15   0       60.22       58.03      8.29 o 
   0  16   0       33.76       40.70      6.30 o 
   1  16   0       17.88       16.61      3.82 o 
   2  16   0       41.36       34.59      4.54 o 
   3  16   0        6.15       13.64      4.01 o 
   4  16   0       24.47       27.65      8.89 o 
   5  16   0        1.76        1.94      4.40 o 
   6  16   0        0.15        2.21      4.91 o 
   1  17   0        2.60        1.47      2.94 o 
   2  17   0       12.18       14.75      3.84 o 
   3  17   0        6.65        1.73      3.84 o 
   4  17   0        8.50       12.95      5.20 o 
   5  17   0       71.57       69.30      7.87 o 
   0  18   0        6.59        0.43      4.39 o 
   1  18   0        4.78        2.03      3.53 o 
   2  18   0        5.04        1.63      3.78 o 
   3  18   0       50.90       53.63      6.47 o 
   4  18   0        5.42        3.27      4.56 o 
   1  19   0       29.38       38.96      5.71 o 
 -12   1   1        7.29        8.19      4.55 o 
 -11   1   1       83.53       99.03      7.31 o 
 -10   1   1        4.24        6.37      3.25 o 
  -9   1   1        1.97        1.93      2.97 o 
  -8   1   1      204.37      215.48     10.20 o 
  -7   1   1      988.89      998.79     16.76 o 
  -6   1   1       42.75       45.06      2.84 o 
  -5   1   1     1036.87      983.02     14.80 o 
  -4   1   1        9.00        9.38      1.38 o 
  -3   1   1     3394.63     3228.63     39.06 o 
  -2   1   1     6130.04     6317.89     90.32 o 
  -1   1   1      489.76      517.21      7.32 o 
   0   1   1     3103.64     2822.28    348.87 o 
   1   1   1     2468.72     2665.15     35.13 o 
   2   1   1     7333.95     7714.43     79.19 o 
   3   1   1        2.39        4.83      1.17 o 
   4   1   1     1357.12     1457.58     17.56 o 
   5   1   1      817.64      797.19     11.04 o 
   6   1   1      110.28      106.17      4.07 o 
   7   1   1       32.07       32.97      3.95 o 
   8   1   1        7.67        5.14      2.29 o 
   9   1   1       61.75       62.03      4.92 o 
  10   1   1       13.42       10.78      3.84 o 
  11   1   1        0.56        2.89      4.92 o 
 -12   2   1        0.03       -1.93      3.90 o 
 -11   2   1       42.39       52.42      5.74 o 
 -10   2   1        0.63        3.18      3.16 o 
  -9   2   1       46.98       41.73      4.07 o 
  -8   2   1       47.04       52.70      4.49 o 
  -7   2   1      366.73      351.43      8.55 o 
  -6   2   1      107.50      122.89      4.62 o 
  -5   2   1      189.69      161.95      6.60 o 
  -4   2   1      420.42      444.53      8.21 o 
  -3   2   1     2502.53     2585.63     29.68 o 
  -2   2   1        3.15       -0.09      0.87 o 
  -1   2   1      634.98      582.83     11.72 o 
   0   2   1      897.12      982.09     17.53 o 
   1   2   1      115.34      108.74      2.91 o 
   2   2   1    10410.76    10125.91    110.29 o 
   3   2   1     1181.35     1242.37     18.08 o 
   4   2   1     4055.27     4182.88     47.92 o 
   5   2   1      285.47      327.80      7.32 o 
   6   2   1      469.41      455.52      8.47 o 
   7   2   1     1126.57     1105.86     15.72 o 
   8   2   1       38.15       44.10      3.67 o 
   9   2   1        1.29       -0.12      2.77 o 
  10   2   1       20.35        9.80      4.07 o 
  11   2   1        0.08       -3.62      3.62 o 
 -12   3   1       28.17       47.42      8.95 o 
 -11   3   1        4.88        1.65      3.61 o 
 -10   3   1      112.69      118.45      7.15 o 
  -9   3   1      161.09      155.15      6.96 o 
  -8   3   1       63.02       62.01      4.69 o 
  -7   3   1        1.51        0.92      2.56 o 
  -6   3   1      419.10      427.97      8.48 o 
  -5   3   1       63.36       49.84      2.83 o 
  -4   3   1      193.45      181.77      4.63 o 
  -3   3   1       13.32        5.26      1.45 o 
  -2   3   1     1308.92     1273.21     22.10 o 
  -1   3   1      608.63      530.03      7.32 o 
   0   3   1      771.85      943.13     17.58 o 
   1   3   1       22.39       22.89      0.97 o 
   3   3   1     2945.71     2902.01     41.31 o 
   4   3   1     5973.71     6010.48     67.51 o 
   5   3   1     1169.91     1192.84     16.34 o 
   6   3   1      440.99      468.06      8.27 o 
   7   3   1       13.90        8.66      2.23 o 
   8   3   1        6.97        6.95      2.46 o 
   9   3   1       29.57       28.47      3.74 o 
  10   3   1        8.53        6.55      3.66 o 
  11   3   1       15.46       26.71      4.94 o 
 -11   4   1       94.88       85.33      9.51 o 
 -10   4   1        1.13        0.28      2.77 o 
  -9   4   1       19.40       16.50      3.10 o 
  -8   4   1      562.35      545.35     15.79 o 
  -7   4   1      457.44      470.79      9.75 o 
  -6   4   1      157.48      169.38      5.98 o 
  -5   4   1        4.75        5.05      1.44 o 
  -4   4   1      201.87      209.68      4.23 o 
  -3   4   1     1461.91     1438.88     17.06 o 
  -1   4   1        0.04        1.01      0.61 o 
   0   4   1     1356.21     1302.74     24.03 o 
   1   4   1     5337.58     4999.56     88.26 o 
   2   4   1        2.42        0.63      0.59 o 
   3   4   1      421.85      408.18      6.86 o 
   4   4   1      498.96      545.40      8.61 o 
   5   4   1      505.26      523.12      9.84 o 
   6   4   1      600.98      633.54     10.69 o 
   7   4   1       35.65       40.94      3.26 o 
   8   4   1      222.40      219.60      6.87 o 
   9   4   1      149.52      164.04      9.14 o 
  10   4   1        3.96        5.44      3.75 o 
  11   4   1       17.89       22.50      5.39 o 
 -11   5   1        0.91        1.35      3.92 o 
 -10   5   1      205.82      222.23      9.32 o 
  -9   5   1      205.57      205.66      8.55 o 
  -8   5   1       33.40       21.29      3.36 o 
  -7   5   1      133.20      154.61      6.65 o 
  -6   5   1      382.30      385.98      8.05 o 
  -5   5   1      184.52      190.86      4.35 o 
  -4   5   1      840.96      950.07     12.29 o 
  -3   5   1        1.75        2.90      1.03 o 
  -2   5   1      587.73      535.60      8.55 o 
  -1   5   1       19.39       24.22      1.70 o 
   0   5   1        2.55        6.76      2.20 o 
   1   5   1      113.78      112.95      3.38 o 
   2   5   1     1035.85     1134.51     16.11 o 
   3   5   1     1664.00     1793.90     19.68 o 
   4   5   1      160.28      148.39      3.47 o 
   5   5   1      200.70      185.43      6.72 o 
   6   5   1       60.94       54.41      3.87 o 
   7   5   1       36.06       34.47      3.26 o 
   8   5   1      217.13      213.22      7.99 o 
   9   5   1       18.95       23.25      4.23 o 
  10   5   1      243.84      240.63     11.05 o 
  11   5   1       59.11       66.47     10.97 o 
 -11   6   1        2.02       -1.85      3.41 o 
 -10   6   1        0.14        0.17      3.09 o 
  -9   6   1       50.70       59.50      5.09 o 
  -8   6   1       33.76       43.14      6.68 o 
  -7   6   1      302.45      261.49      7.41 o 
  -6   6   1      110.95      108.42      4.56 o 
  -5   6   1      468.81      454.25      8.78 o 
  -4   6   1      665.20      686.10     10.88 o 
  -3   6   1       45.58       46.34      2.40 o 
  -2   6   1       92.67      126.16      4.57 o 
  -1   6   1       49.37       53.93      3.62 o 
   0   6   1     3053.62     3267.78     58.62 o 
   1   6   1      354.01      399.91     17.21 o 
   2   6   1     2383.43     2348.31     52.88 o 
   3   6   1        0.29       -0.88      0.90 o 
   4   6   1       59.98       64.70      2.22 o 
   5   6   1        1.83        0.75      1.40 o 
   6   6   1       14.10        5.27      1.88 o 
   7   6   1      344.04      319.79      7.99 o 
   8   6   1        1.20       -0.39      2.28 o 
   9   6   1        0.11        0.68      2.95 o 
  10   6   1        2.06        6.72      3.59 o 
  11   6   1       18.82       24.27      5.32 o 
 -11   7   1        0.00       -0.10      3.66 o 
 -10   7   1        4.83        6.77      3.30 o 
  -9   7   1        5.97        5.11      2.58 o 
  -8   7   1        2.37        3.47      2.26 o 
  -7   7   1       32.11       27.37      3.00 o 
  -6   7   1       10.66       12.37      2.94 o 
  -5   7   1       23.05       23.83      2.94 o 
  -4   7   1      130.83      122.51      4.14 o 
  -3   7   1       15.21       13.38      2.72 o 
  -2   7   1     2160.43     2388.35     44.56 o 
  -1   7   1     1181.73     1143.22     22.32 o 
   0   7   1     2526.11     2799.85     50.86 o 
   1   7   1      146.88      206.23     12.46 o 
   2   7   1      356.58      315.55     10.00 o 
   3   7   1        9.96       11.11      2.34 o 
   4   7   1       67.29       65.74      3.27 o 
   5   7   1      503.30      531.55      8.38 o 
   6   7   1       10.77        2.51      1.92 o 
   7   7   1        6.36        6.55      2.28 o 
   8   7   1       21.12       16.08      2.88 o 
   9   7   1      122.32      143.55      6.74 o 
  10   7   1        0.01        1.36      3.33 o 
 -11   8   1       16.17       19.04      6.52 o 
 -10   8   1        3.45        7.50      5.13 o 
  -9   8   1        5.04        4.83      5.05 o 
  -8   8   1        2.02        9.23      3.53 o 
  -7   8   1      125.54      113.09      6.82 o 
  -6   8   1       15.95       10.47      2.84 o 
  -5   8   1        0.60        4.37      3.59 o 
  -4   8   1      636.60      644.29     12.26 o 
  -3   8   1      387.24      377.21     13.36 o 
  -2   8   1      777.26      806.47     17.36 o 
  -1   8   1     1488.76     1502.47     28.88 o 
   0   8   1      232.45      249.03      7.46 o 
   1   8   1     1241.94     1275.59     29.83 o 
   2   8   1       67.43       36.70      3.09 o 
   3   8   1      956.85     1003.29     21.98 o 
   4   8   1       90.71      114.66     23.56 o 
   5   8   1       24.18       21.93      2.76 o 
   6   8   1       47.18       44.31      3.81 o 
   7   8   1       56.42       41.29      3.50 o 
   8   8   1        6.28        1.23      2.16 o 
   9   8   1       11.61       12.20      3.36 o 
  10   8   1       20.59       15.59      3.69 o 
 -10   9   1       14.26        8.37      5.23 o 
  -9   9   1        1.09       -3.50      3.50 o 
  -8   9   1       11.86        7.14      3.32 o 
  -7   9   1      221.96      194.01      9.17 o 
  -6   9   1        1.65        2.97      2.78 o 
  -5   9   1        1.92       -1.77      1.77 o 
  -4   9   1      776.82      819.95     19.51 o 
  -3   9   1      284.46      255.07     19.17 o 
  -2   9   1       10.01       10.42      2.10 o 
  -1   9   1      680.83      641.05     13.86 o 
   0   9   1       32.67       39.22      2.84 o 
   1   9   1      650.97      683.98     15.05 o 
   2   9   1      411.98      412.65      9.38 o 
   3   9   1       55.98       66.94      4.47 o 
   4   9   1        2.06       -1.75      1.75 o 
   5   9   1      124.29      105.39      6.09 o 
   6   9   1      207.42      194.08     10.88 o 
   7   9   1       60.96       61.02      4.73 o 
   8   9   1        4.93       -0.72      3.25 o 
   9   9   1       17.37       25.32      4.94 o 
  10   9   1       15.69       12.36      5.60 o 
 -10  10   1       29.52       16.75      5.52 o 
  -9  10   1       15.74        9.25      4.15 o 
  -8  10   1       50.60       56.18      5.29 o 
  -7  10   1       44.86       43.10      5.05 o 
  -6  10   1      536.96      540.82     13.99 o 
  -5  10   1      148.11      150.45     10.62 o 
  -4  10   1       25.96       25.51      5.34 o 
  -3  10   1       59.81       46.68      5.10 o 
  -2  10   1      138.57      146.11      9.46 o 
  -1  10   1      239.02      242.17      6.29 o 
   0  10   1      476.96      468.77     10.01 o 
   1  10   1       46.49       46.89      2.51 o 
   2  10   1        3.36        3.62      1.85 o 
   3  10   1       54.65       60.31      3.97 o 
   4  10   1      103.47       91.80      7.17 o 
   5  10   1      363.37      363.26     10.58 o 
   6  10   1       13.84       11.27      3.70 o 
   7  10   1       97.83       90.91      7.26 o 
   8  10   1       86.14       91.67      6.54 o 
   9  10   1       12.23       13.88      4.13 o 
  -9  11   1        2.41        3.48      3.72 o 
  -8  11   1       47.17       37.95      9.92 o 
  -7  11   1       32.10       36.21      7.21 o 
  -6  11   1      131.89      136.34     11.08 o 
  -5  11   1       51.68       71.25      8.92 o 
  -4  11   1      150.20      142.03      9.14 o 
  -3  11   1      479.65      476.56     16.03 o 
  -2  11   1       23.25       21.38      3.38 o 
  -1  11   1       47.19       45.83      4.24 o 
   0  11   1      110.06      113.46      5.25 o 
   1  11   1      136.07      140.44      5.98 o 
   2  11   1        8.89        4.35      2.06 o 
   3  11   1      213.17      196.73      7.30 o 
   4  11   1      244.46      240.21      9.05 o 
   5  11   1       86.92       77.25      6.40 o 
   6  11   1        3.61        2.20      3.34 o 
   7  11   1       11.18        9.32      4.99 o 
   8  11   1        8.39        5.21      4.55 o 
   9  11   1        0.66        0.78      4.98 o 
  -9  12   1        5.00        3.22      6.24 o 
  -8  12   1       20.74       17.01      5.47 o 
  -7  12   1       23.72       22.55      4.86 o 
  -6  12   1       13.01        9.83      6.03 o 
  -5  12   1      438.38      390.55     16.38 o 
  -4  12   1      716.53      746.79     23.53 o 
  -3  12   1       42.08       41.79      6.30 o 
  -2  12   1       72.38       64.09      8.92 o 
  -1  12   1      228.86      246.19      9.64 o 
   0  12   1        0.27       -1.99      2.54 o 
   1  12   1      398.71      365.82     10.51 o 
   2  12   1       14.56        4.66      2.36 o 
   3  12   1      121.03      102.77      6.04 o 
   4  12   1       58.19       48.39      4.95 o 
   5  12   1       47.83       35.13      4.77 o 
   6  12   1        0.32        1.77      4.77 o 
   7  12   1        0.13       -3.69      3.69 o 
   8  12   1       84.50       97.06     12.82 o 
   9  12   1        4.25        6.69      5.71 o 
  -8  13   1        0.04       -2.94      4.00 o 
  -7  13   1        0.05        2.07      3.86 o 
  -6  13   1       78.88       76.87      6.83 o 
  -5  13   1       11.99       16.78      5.28 o 
  -4  13   1      157.02      166.21     10.53 o 
  -3  13   1      384.98      332.88     17.25 o 
  -2  13   1       25.05       25.11      5.16 o 
  -1  13   1       97.07       87.32      7.89 o 
   0  13   1      182.91      142.86      8.87 o 
   1  13   1       12.11       14.01      2.62 o 
   2  13   1      383.74      340.82     11.20 o 
   3  13   1       67.25       61.18      5.60 o 
   4  13   1       70.39       60.12      6.24 o 
   5  13   1        6.29        9.58      4.22 o 
   6  13   1       26.90       23.86      5.45 o 
   7  13   1        0.22       -1.94      4.08 o 
   8  13   1       13.75        4.70      5.28 o 
  -8  14   1      126.86      114.27     11.26 o 
  -7  14   1       20.74       21.33      6.01 o 
  -6  14   1      157.86      157.81     11.23 o 
  -5  14   1       90.68       92.92      9.27 o 
  -4  14   1      193.34      194.66     14.24 o 
  -3  14   1       58.75       40.67      4.56 o 
  -2  14   1        1.90       -0.11      3.37 o 
  -1  14   1       79.63       78.34      7.87 o 
   0  14   1      335.80      293.88      9.38 o 
   1  14   1      468.59      460.43     13.41 o 
   2  14   1       62.81       73.61     11.23 o 
   3  14   1       13.80       11.62      3.86 o 
   4  14   1      404.59      396.67     14.85 o 
   5  14   1       97.18       97.42      8.69 o 
   6  14   1       29.29       29.70      9.50 o 
   7  14   1       57.07       62.32      9.16 o 
  -7  15   1      156.53      168.38     13.06 o 
  -6  15   1        0.01       -4.16      4.16 o 
  -5  15   1       48.47       54.04      7.51 o 
  -4  15   1      152.83      146.86      8.72 o 
  -3  15   1        6.98        1.17      3.58 o 
  -2  15   1       51.29       61.77      6.23 o 
  -1  15   1        1.37       -0.04      4.08 o 
   0  15   1       12.00        4.05      2.56 o 
   1  15   1       61.61       59.50      5.04 o 
   2  15   1       22.57       19.61      3.86 o 
   3  15   1      520.14      537.95     17.37 o 
   4  15   1       66.16       58.58     12.25 o 
   5  15   1       97.64      105.76     10.36 o 
   6  15   1      214.06      207.31     12.74 o 
   7  15   1        2.51        3.71      5.12 o 
  -6  16   1      191.66      193.07     12.02 o 
  -5  16   1       84.13      112.31     10.36 o 
  -4  16   1       28.96       34.39      5.43 o 
  -3  16   1        8.25       10.96      3.76 o 
  -2  16   1        5.39        9.91      3.28 o 
  -1  16   1       18.23       16.49      3.52 o 
   0  16   1      112.17       96.59      6.38 o 
   1  16   1       27.93       34.67      4.37 o 
   2  16   1        0.00        1.30      2.92 o 
   3  16   1       10.81        8.13      3.88 o 
   4  16   1        0.09        4.87      4.04 o 
   5  16   1       46.47       45.64      6.88 o 
   6  16   1        1.84       -3.58      4.55 o 
  -5  17   1        3.12        1.63      4.18 o 
  -4  17   1       53.06       73.59      7.33 o 
  -3  17   1       12.34       12.11      7.65 o 
  -2  17   1       12.69       10.60      3.56 o 
  -1  17   1       33.61       32.46      4.39 o 
   0  17   1        0.71        3.50      2.98 o 
   1  17   1       72.08       72.42      6.12 o 
   2  17   1       18.98       20.27      4.30 o 
   3  17   1        0.68       -0.75      3.51 o 
   4  17   1        1.14       -0.87      4.00 o 
   5  17   1      138.43      166.97     12.10 o 
  -4  18   1        1.38       -2.26      5.54 o 
  -3  18   1        8.18        7.96      4.08 o 
  -2  18   1       15.33       15.17      4.77 o 
  -1  18   1       48.79       43.74      8.27 o 
   0  18   1       55.14       64.37     13.21 o 
   1  18   1        0.01        1.61      5.37 o 
   2  18   1       99.15      119.05      8.59 o 
   3  18   1       83.42      120.82      9.18 o 
  -1  19   1        1.51        3.93      3.79 o 
   0  19   1      109.92      131.47     16.56 o 
   1  19   1       17.04       19.78      6.38 o 
 -12   0   2        4.83       17.09      7.18 o 
 -11   0   2       26.47       23.63     17.30 o 
 -10   0   2        1.90        0.91      3.91 o 
  -9   0   2        2.48        3.22      3.97 o 
  -8   0   2       20.95       14.08      3.81 o 
  -7   0   2        4.58        7.51      2.92 o 
  -6   0   2      703.94      653.51     13.90 o 
  -5   0   2     6236.95     6135.77     91.64 o 
  -4   0   2     2684.03     2739.53     48.71 o 
  -3   0   2      165.71      190.57      5.67 o 
  -2   0   2     9449.68    10329.54    170.71 o 
  -1   0   2     4389.39     4229.40     87.66 o 
   0   0   2       18.88       70.47      2.23 o 
   1   0   2     8070.10     9372.54    155.02 o 
   2   0   2     6396.04     6439.44    106.51 o 
   3   0   2     1429.63     1371.90     22.35 o 
   4   0   2      339.49      322.89     19.34 o 
   5   0   2      438.67      403.20     10.00 o 
   6   0   2     3031.83     2989.43     43.69 o 
   7   0   2     2788.84     2680.90     55.39 o 
   8   0   2      277.39      284.91     11.81 o 
   9   0   2      129.53      126.71      9.51 o 
  10   0   2        3.12        2.56      4.79 o 
  11   0   2        0.19       -2.50      4.72 o 
 -12   1   2        3.55        4.95      4.23 o 
 -11   1   2        1.02        2.38      3.39 o 
 -10   1   2        1.90       -0.87      3.36 o 
  -9   1   2       68.77       78.69      5.59 o 
  -8   1   2      389.29      390.88      9.32 o 
  -7   1   2        4.13        8.81      2.17 o 
  -6   1   2        2.89        4.27      1.78 o 
  -5   1   2      335.14      315.68      6.07 o 
  -4   1   2       33.19       19.62      1.58 o 
  -3   1   2    18813.76    18547.50    215.00 o 
  -2   1   2      836.15      877.82     24.07 o 
  -1   1   2      568.00      796.74      9.36 o 
   0   1   2      221.20      189.01      5.04 o 
   1   1   2    11222.15    11941.15    152.27 o 
   2   1   2     1194.78     1184.78     14.38 o 
   3   1   2      917.40      991.95     12.29 o 
   4   1   2      553.38      562.15      7.40 o 
   5   1   2       51.37       40.58      2.28 o 
   6   1   2      133.60      112.69      4.31 o 
   7   1   2      164.10      159.33      5.92 o 
   8   1   2       88.59       95.90      5.57 o 
   9   1   2        1.43        0.34      2.81 o 
  10   1   2        1.91       -1.94      3.27 o 
  11   1   2       12.60        8.10      4.43 o 
 -12   2   2       13.99       17.96      4.73 o 
 -11   2   2       78.35       82.18     10.29 o 
 -10   2   2       30.22       28.93      4.27 o 
  -9   2   2        1.06       -0.93      2.60 o 
  -8   2   2      575.00      539.83     12.28 o 
  -7   2   2      660.04      683.23     11.50 o 
  -6   2   2      298.60      293.45      6.92 o 
  -5   2   2     2414.21     2312.95     28.02 o 
  -4   2   2      733.17      840.74     14.44 o 
  -3   2   2      888.71      973.46     16.34 o 
  -2   2   2      770.14      753.75      9.19 o 
  -1   2   2    15827.71    15476.15    317.46 o 
   0   2   2     4375.08     4830.45     87.41 o 
   1   2   2      331.57      322.39      5.71 o 
   2   2   2      644.08      658.88      9.84 o 
   3   2   2     1784.57     2056.12     23.00 o 
   4   2   2     1060.95     1041.52     13.30 o 
   5   2   2      653.63      673.80      8.93 o 
   6   2   2       42.89       51.99      3.08 o 
   7   2   2       55.74       57.78      3.58 o 
   8   2   2      104.97      104.48      5.33 o 
   9   2   2        1.64       -0.10      2.91 o 
  10   2   2       11.79       11.99      4.00 o 
  11   2   2        3.76        3.71      4.19 o 
 -12   3   2       29.39       31.14      5.29 o 
 -11   3   2       47.62       39.04      5.16 o 
 -10   3   2        1.35       -2.64      2.64 o 
  -9   3   2       11.84        5.98      2.84 o 
  -8   3   2        0.69       -2.12      2.12 o 
  -7   3   2     1115.92     1191.25     18.55 o 
  -6   3   2       72.10       80.93      4.87 o 
  -5   3   2       18.22       19.91      2.07 o 
  -4   3   2     1916.71     1868.19     23.93 o 
  -3   3   2       10.88        3.33      1.54 o 
  -2   3   2      128.85      115.44      2.99 o 
   0   3   2    10270.18    10451.31    226.87 o 
   1   3   2       66.24       51.82      1.61 o 
   3   3   2     2386.87     2281.81     25.30 o 
   4   3   2      204.85      192.16      4.27 o 
   5   3   2     1535.23     1620.91     19.88 o 
   6   3   2     2696.15     2680.67     31.40 o 
   7   3   2      225.37      209.03      6.03 o 
   8   3   2      636.79      617.02     12.88 o 
   9   3   2       69.22       68.15      5.62 o 
  10   3   2      176.45      210.76     15.65 o 
  11   3   2       10.77        7.71      5.00 o 
 -12   4   2        1.94        2.77      4.07 o 
 -11   4   2      200.55      210.31      9.73 o 
 -10   4   2      185.59      218.43      8.34 o 
  -9   4   2      113.58      117.90      6.46 o 
  -8   4   2        3.79        4.42      2.23 o 
  -7   4   2       50.43       52.02      3.85 o 
  -6   4   2      175.01      152.94      9.24 o 
  -5   4   2       87.46       75.97      2.77 o 
  -4   4   2      127.05      135.05      3.31 o 
  -3   4   2      829.28      786.28     12.56 o 
  -1   4   2     1370.99     1493.67     22.94 o 
   0   4   2      189.27      204.47      3.79 o 
   1   4   2      638.50      606.88      9.42 o 
   2   4   2      458.78      500.93     10.09 o 
   3   4   2      652.53      681.99     10.23 o 
   4   4   2     1109.84     1135.97     14.29 o 
   5   4   2       13.56       13.25      1.76 o 
   6   4   2        0.72        4.06      1.75 o 
   7   4   2      398.59      383.05      8.45 o 
   8   4   2      478.33      467.90     11.03 o 
   9   4   2        0.07        1.54      3.07 o 
  10   4   2       84.55       87.37      7.62 o 
  11   4   2        6.22        2.74      4.50 o 
 -11   5   2      142.99      157.98     13.28 o 
 -10   5   2      173.89      200.99      8.64 o 
  -9   5   2       49.97       52.47      5.78 o 
  -8   5   2      233.34      225.57      7.22 o 
  -7   5   2        0.65        3.54      1.90 o 
  -6   5   2        0.34        0.22      1.45 o 
  -5   5   2        3.01        1.61      1.03 o 
  -4   5   2        0.85        5.26      1.46 o 
  -3   5   2      138.71      135.23      3.82 o 
  -2   5   2     2883.40     2836.05     42.90 o 
  -1   5   2       16.25       33.68      1.53 o 
   0   5   2      852.00      938.35     18.38 o 
   1   5   2        0.03        1.02      0.51 o 
   2   5   2     2334.84     2569.30     33.99 o 
   3   5   2      544.58      549.73      7.09 o 
   4   5   2      225.35      239.19      6.51 o 
   5   5   2        1.79        0.14      1.68 o 
   6   5   2      168.00      172.92      6.35 o 
   7   5   2      138.14      150.19      6.08 o 
   8   5   2      297.89      283.05     10.72 o 
   9   5   2       46.16       38.92      6.97 o 
  10   5   2       95.26       76.32     10.02 o 
  11   5   2        4.07        4.24      4.61 o 
 -11   6   2      198.62      216.67     14.39 o 
 -10   6   2       44.99       44.31      4.68 o 
  -9   6   2        0.33       -0.36      2.61 o 
  -8   6   2       31.25       22.49      3.13 o 
  -7   6   2      137.36      121.07      5.12 o 
  -6   6   2        0.00       -1.06      1.11 o 
  -5   6   2       36.37       42.92      3.65 o 
  -4   6   2      646.50      645.31     11.29 o 
  -3   6   2      544.06      637.46     10.60 o 
  -2   6   2      697.46      816.96     12.23 o 
  -1   6   2      514.45      468.79     12.00 o 
   0   6   2     2356.34     2654.48     48.42 o 
   1   6   2     1209.79     1238.09     29.00 o 
   2   6   2      186.71      188.42      4.13 o 
   3   6   2       53.06       79.49      2.43 o 
   4   6   2      152.65      156.63      3.70 o 
   5   6   2      129.09      135.98      5.37 o 
   6   6   2        1.94        0.93      1.74 o 
   7   6   2        2.10        0.13      2.04 o 
   8   6   2       29.81       27.80      3.52 o 
   9   6   2       87.05      103.34      8.24 o 
  10   6   2       65.62       54.24      6.22 o 
 -11   7   2       83.34       68.46      9.09 o 
 -10   7   2        0.84        4.25      2.99 o 
  -9   7   2      128.61      114.98      5.56 o 
  -8   7   2      250.46      224.15      6.81 o 
  -7   7   2       12.79        4.61      2.94 o 
  -6   7   2       40.65       40.80      4.66 o 
  -5   7   2       30.03       22.13      3.41 o 
  -4   7   2      158.01      136.19      4.90 o 
  -3   7   2        0.06       -0.52      0.87 o 
  -2   7   2     1489.45     1566.17     30.19 o 
  -1   7   2      122.45      205.85      5.27 o 
   0   7   2      980.17      957.60     22.63 o 
   1   7   2     1183.90     1109.81     70.02 o 
   2   7   2       68.97       68.44      3.31 o 
   3   7   2       84.04       69.69     16.00 o 
   4   7   2      276.67      286.59      5.58 o 
   5   7   2        0.35        1.11      1.53 o 
   6   7   2        9.62       10.29      2.18 o 
   7   7   2       12.09        7.53      2.33 o 
   8   7   2        0.23        0.47      2.36 o 
   9   7   2        3.84        8.16      3.02 o 
  10   7   2       34.44       36.00      5.77 o 
 -11   8   2       32.80       49.71      9.31 o 
 -10   8   2        6.56        1.32      6.01 o 
  -9   8   2       57.76       68.20      7.55 o 
  -8   8   2      112.70       92.86     10.75 o 
  -7   8   2      367.78      369.19     12.38 o 
  -6   8   2      195.70      189.32      7.21 o 
  -5   8   2      145.18      148.26      6.05 o 
  -4   8   2        8.26        6.47      2.13 o 
  -3   8   2      122.23      113.60      6.76 o 
  -2   8   2      803.23      862.62     20.41 o 
  -1   8   2       38.43       33.23      2.33 o 
   0   8   2      418.93      395.80      9.65 o 
   1   8   2       70.07       84.42      4.33 o 
   2   8   2     1608.36     1672.73     31.01 o 
   3   8   2       26.17       32.32      5.22 o 
   4   8   2      198.91      189.91      6.73 o 
   5   8   2      133.46      153.55      8.44 o 
   6   8   2      143.20      117.34      4.56 o 
   7   8   2      264.94      231.46      6.71 o 
   8   8   2       67.77       59.18      4.26 o 
   9   8   2        3.59        4.53      3.32 o 
  10   8   2        8.43       11.26      3.75 o 
 -10   9   2        3.55       -1.34      4.30 o 
  -9   9   2       12.43        6.40      4.60 o 
  -8   9   2        5.34        8.59      3.88 o 
  -7   9   2       38.33       39.71      6.53 o 
  -6   9   2        4.19        1.47      2.72 o 
  -5   9   2       46.53       52.71      6.08 o 
  -4   9   2      234.98      237.98     10.74 o 
  -3   9   2      151.96      146.55     14.08 o 
  -2   9   2      129.90      100.76      4.64 o 
  -1   9   2       77.00       73.17      3.54 o 
   0   9   2       79.45       87.71      4.21 o 
   1   9   2     1667.97     1759.11     34.37 o 
   2   9   2      358.60      373.50      8.62 o 
   3   9   2      390.45      367.12      9.30 o 
   4   9   2        2.38        2.27      2.09 o 
   5   9   2       43.48       45.89      4.47 o 
   6   9   2       31.01       34.00      3.93 o 
   7   9   2       63.87       66.98      4.95 o 
   8   9   2       56.17       53.83      5.00 o 
   9   9   2        9.41        5.22      3.99 o 
  10   9   2       37.43       51.92      7.46 o 
 -10  10   2        1.30       -4.65      4.65 o 
  -9  10   2       12.66        4.24      3.80 o 
  -8  10   2        9.87        4.54      3.87 o 
  -7  10   2        7.76       10.93      3.65 o 
  -6  10   2        2.98        2.50      5.44 o 
  -5  10   2       24.28       22.78      5.12 o 
  -4  10   2      443.92      446.31     16.05 o 
  -3  10   2       23.76       15.72      5.23 o 
  -2  10   2        0.36        0.84      2.15 o 
  -1  10   2      783.13      798.76     18.25 o 
   0  10   2      312.82      364.62     10.00 o 
   1  10   2       12.05       18.54      2.83 o 
   2  10   2      395.10      410.59     10.27 o 
   3  10   2     1659.47     1632.08     28.86 o 
   4  10   2      119.62      112.70      6.10 o 
   5  10   2        5.97        4.57      4.78 o 
   6  10   2       59.20       51.85      5.28 o 
   7  10   2        4.29        4.54      2.48 o 
   8  10   2       79.53       65.26      5.45 o 
   9  10   2        2.15       -2.30      3.58 o 
 -10  11   2        5.11        2.60      4.36 o 
  -9  11   2       18.30       23.13      4.44 o 
  -8  11   2       95.29       99.32      7.14 o 
  -7  11   2      102.89       92.11     10.67 o 
  -6  11   2        7.36        9.85      4.94 o 
  -5  11   2      321.27      294.49     30.49 o 
  -4  11   2      100.74       89.56      7.85 o 
  -3  11   2        2.21        1.26      2.76 o 
  -2  11   2        4.74        3.52      2.60 o 
  -1  11   2       54.57       44.13      7.42 o 
   0  11   2        6.70        2.26      2.39 o 
   1  11   2      728.98      719.70     15.55 o 
   2  11   2       96.01      107.82      4.74 o 
   3  11   2     1723.43     1775.67     31.32 o 
   4  11   2      734.47      665.77     18.02 o 
   5  11   2      491.87      453.77     14.17 o 
   6  11   2       36.77       37.39      5.38 o 
   7  11   2      148.46      146.59     10.04 o 
   8  11   2       64.46       77.48      8.46 o 
   9  11   2       60.06       69.40      8.88 o 
  -9  12   2       50.02       46.84     10.18 o 
  -8  12   2      101.83      112.77      9.24 o 
  -7  12   2       82.99       75.89      9.76 o 
  -6  12   2       15.72       11.32      8.81 o 
  -5  12   2       70.07       57.18      7.23 o 
  -4  12   2       73.51       88.42      8.09 o 
  -3  12   2      193.32      201.45     14.48 o 
  -2  12   2      692.04      656.71     19.79 o 
  -1  12   2      917.83      838.42     23.29 o 
   0  12   2      251.65      226.28      8.54 o 
   1  12   2       54.87       51.46      3.68 o 
   2  12   2       45.89       30.87      3.77 o 
   3  12   2      474.65      473.27     15.13 o 
   4  12   2        1.69        2.06      3.33 o 
   5  12   2       14.22       12.23      3.74 o 
   6  12   2       64.47       54.90      6.23 o 
   7  12   2       61.62       52.60      6.80 o 
   8  12   2       19.26       20.78      5.86 o 
  -9  13   2       35.19       28.76      6.55 o 
  -8  13   2        1.94        2.49      5.58 o 
  -7  13   2       75.92       71.95      9.78 o 
  -6  13   2        2.70       -3.67      5.30 o 
  -5  13   2        0.06       -0.45      4.15 o 
  -4  13   2     1064.00     1035.13     30.40 o 
  -3  13   2      574.48      566.41     25.96 o 
  -2  13   2      103.91       89.16      7.12 o 
  -1  13   2        6.11        5.01      3.54 o 
   0  13   2      190.96      166.81     10.23 o 
   1  13   2      237.91      228.98     10.13 o 
   2  13   2        5.74       12.16      3.05 o 
   3  13   2       78.84       84.79     10.49 o 
   4  13   2      285.19      277.60     17.72 o 
   5  13   2      170.47      186.55     10.65 o 
   6  13   2        0.02        2.87      4.21 o 
   7  13   2       23.39       34.54      7.03 o 
   8  13   2       17.02       22.41      7.21 o 
  -8  14   2       16.50        7.09      7.23 o 
  -7  14   2      232.87      253.93     12.07 o 
  -6  14   2        0.00       -2.99      4.89 o 
  -5  14   2       34.91       29.49      8.23 o 
  -4  14   2      200.31      185.61     14.18 o 
  -3  14   2      145.24      165.85     12.36 o 
  -2  14   2      199.28      171.35     11.84 o 
  -1  14   2        5.75        4.67      3.63 o 
   0  14   2      130.27      108.49      9.98 o 
   1  14   2        8.46       11.42      4.09 o 
   2  14   2        0.59        1.28      3.23 o 
   3  14   2      127.18      121.48      8.22 o 
   4  14   2       11.65       15.12      4.39 o 
   5  14   2       24.41       30.28      8.85 o 
   6  14   2       26.59       27.16      8.70 o 
   7  14   2      237.99      266.57     15.58 o 
  -7  15   2       60.78       70.26      8.65 o 
  -6  15   2       17.86       16.42      4.99 o 
  -5  15   2      277.93      290.72     16.34 o 
  -4  15   2        3.82        5.48      3.41 o 
  -3  15   2        1.85        5.70      4.77 o 
  -2  15   2       27.83       24.25      6.18 o 
  -1  15   2        0.06        2.13      3.95 o 
   0  15   2       63.61       73.59      5.89 o 
   1  15   2       29.69       37.16      5.61 o 
   2  15   2        1.82        0.81      3.00 o 
   3  15   2       59.81       53.69     15.07 o 
   4  15   2       16.94       22.34      5.25 o 
   5  15   2      214.93      212.48     12.58 o 
   6  15   2       12.78       14.35      5.60 o 
  -6  16   2       10.59       10.49      4.81 o 
  -5  16   2       11.30        8.97      4.19 o 
  -4  16   2       67.12       72.64      6.57 o 
  -3  16   2      196.94      197.13      8.85 o 
  -2  16   2       36.23       28.60      3.82 o 
  -1  16   2       15.88       20.20      3.33 o 
   0  16   2        0.01       -0.57      2.59 o 
   1  16   2       81.62       76.80      5.97 o 
   2  16   2       49.72       59.51      5.90 o 
   3  16   2       19.25       15.14      4.37 o 
   4  16   2       74.30       91.99     17.27 o 
   5  16   2      135.22      106.99     24.47 o 
   6  16   2       10.16        5.40      5.29 o 
  -5  17   2      146.97      150.04     10.35 o 
  -4  17   2      142.43      148.10      8.96 o 
  -3  17   2        6.22        0.10      3.06 o 
  -2  17   2       45.61       45.41      4.94 o 
  -1  17   2      159.41      146.97      7.66 o 
   0  17   2       64.46       64.88      6.07 o 
   1  17   2       17.43        4.76      3.28 o 
   2  17   2       14.18       14.12      5.86 o 
   3  17   2       41.30       47.30      6.24 o 
   4  17   2        2.65        4.94      4.49 o 
  -4  18   2       19.94       27.78      5.42 o 
  -3  18   2      186.86      195.55     10.04 o 
  -2  18   2       20.90       29.12      4.65 o 
  -1  18   2       41.08       44.82      5.29 o 
   0  18   2        1.02       -0.33      3.37 o 
   1  18   2      154.96      161.80      9.34 o 
   2  18   2        2.47        4.49      4.15 o 
   3  18   2       36.77       31.25      5.87 o 
  -1  19   2       81.54       91.24     10.20 o 
   0  19   2       52.99       87.69      7.36 o 
 -12   1   3       12.10       17.30      5.03 o 
 -11   1   3        3.63        9.55      3.81 o 
 -10   1   3       27.51       22.91      3.84 o 
  -9   1   3      135.19      136.04      6.99 o 
  -8   1   3      522.07      518.08     14.85 o 
  -7   1   3        9.73        2.90      2.73 o 
  -6   1   3       91.97       95.73      3.75 o 
  -5   1   3      631.07      644.42      9.74 o 
  -4   1   3     1352.95     1428.56     18.96 o 
  -3   1   3      382.84      343.73      6.80 o 
  -2   1   3      314.53      261.77      5.15 o 
  -1   1   3    15302.35    14987.00    297.53 o 
   0   1   3     2462.23     2691.82     40.51 o 
   1   1   3    11504.47    11708.92    126.53 o 
   2   1   3     3318.92     3240.59     34.38 o 
   3   1   3       39.34       30.23      1.79 o 
   4   1   3       37.05       50.07      2.24 o 
   5   1   3       10.43        4.95      1.27 o 
   6   1   3      110.15      110.93      4.63 o 
   7   1   3      183.68      166.98      6.33 o 
   8   1   3        0.94        0.34      2.41 o 
   9   1   3       16.61       16.39      3.63 o 
  10   1   3       12.40       11.49      3.91 o 
  11   1   3       20.84       28.58      5.36 o 
 -12   2   3       59.69       69.17      6.61 o 
 -11   2   3        1.58        1.96      3.46 o 
 -10   2   3       48.01       43.08      5.62 o 
  -9   2   3        3.18        7.71      2.89 o 
  -8   2   3      586.68      624.42     13.35 o 
  -7   2   3      281.55      295.86      6.74 o 
  -6   2   3       10.96       10.86      1.75 o 
  -5   2   3       97.84      124.98      4.06 o 
  -4   2   3     1516.94     1418.51     20.96 o 
  -3   2   3      464.12      515.04      8.48 o 
  -2   2   3      373.73      365.11      5.20 o 
  -1   2   3     4365.75     4479.64     65.41 o 
   0   2   3      127.37       78.58      1.36 o 
   1   2   3      576.22      517.52      8.65 o 
   2   2   3     1685.69     1574.31     20.25 o 
   3   2   3     4132.79     4465.99     47.59 o 
   4   2   3      491.76      524.33      7.65 o 
   5   2   3      456.36      449.25      7.81 o 
   6   2   3      105.83       98.41      5.78 o 
   7   2   3      301.50      319.15      7.31 o 
   8   2   3      111.72      111.52      6.43 o 
   9   2   3        4.16        6.57      3.30 o 
  10   2   3       16.52       12.26      4.25 o 
  11   2   3       15.19       11.68      6.01 o 
 -12   3   3       51.93       63.86      6.28 o 
 -11   3   3       32.59       21.30      4.37 o 
 -10   3   3       62.21       66.67      5.47 o 
  -9   3   3      105.17      100.73      5.99 o 
  -8   3   3      187.50      160.40      6.71 o 
  -7   3   3        0.28        0.21      1.70 o 
  -6   3   3      863.34      904.88     15.80 o 
  -5   3   3       37.11       48.60      2.53 o 
  -4   3   3        2.20        2.23      0.91 o 
  -3   3   3        1.97        2.46      1.46 o 
  -2   3   3        0.76        5.31      0.92 o 
  -1   3   3     2794.22     2600.48     39.13 o 
   0   3   3     1876.16     1624.74     22.69 o 
   1   3   3      694.22      778.21      9.73 o 
   2   3   3      716.77      695.38      9.56 o 
   3   3   3      119.65      116.85      3.44 o 
   4   3   3      244.61      241.34      4.98 o 
   5   3   3      221.17      243.09      5.53 o 
   6   3   3        0.86        1.86      1.72 o 
   7   3   3       95.04       97.32      4.62 o 
   8   3   3       16.02       17.47      3.28 o 
   9   3   3       22.90       26.93      4.99 o 
  10   3   3       86.50      117.39      9.60 o 
  11   3   3        0.97       -0.21      5.49 o 
 -12   4   3       45.74       54.47      6.00 o 
 -11   4   3       23.00       19.90      3.77 o 
 -10   4   3       10.81       16.34      3.69 o 
  -9   4   3        0.81        2.98      2.63 o 
  -8   4   3      531.20      496.29     10.48 o 
  -7   4   3       12.88       10.78      2.77 o 
  -6   4   3       36.22       43.30      3.14 o 
  -5   4   3       75.15      101.47      3.21 o 
  -4   4   3        5.70       11.15      2.00 o 
  -3   4   3        0.36       -0.50      1.42 o 
  -2   4   3      123.40      160.89      4.07 o 
  -1   4   3       37.54       41.86      5.94 o 
   0   4   3       57.47       66.76      6.19 o 
   1   4   3     1249.89     1140.26     26.38 o 
   2   4   3      596.28      599.28     10.16 o 
   3   4   3      243.13      258.02      4.71 o 
   4   4   3       63.01       54.08      2.92 o 
   5   4   3     1796.08     1899.88     22.98 o 
   6   4   3        0.22        0.60      1.75 o 
   7   4   3      332.16      302.07     13.23 o 
   8   4   3       61.23       53.21      4.86 o 
   9   4   3       57.87       47.17      5.78 o 
  10   4   3      103.43       95.27      8.75 o 
 -12   5   3        0.07        2.57      4.40 o 
 -11   5   3       47.63       48.31      5.31 o 
 -10   5   3      128.55      125.76      7.78 o 
  -9   5   3       20.48       18.21      3.66 o 
  -8   5   3        5.97        3.30      2.12 o 
  -7   5   3        0.97        4.02      1.89 o 
  -6   5   3      503.87      475.70      8.88 o 
  -5   5   3      134.63      164.21      4.02 o 
  -4   5   3       68.42       90.26      6.08 o 
  -3   5   3      152.65      125.90      3.67 o 
  -2   5   3      691.20      813.04     25.36 o 
  -1   5   3     2581.30     2698.72     54.80 o 
   0   5   3        1.37        1.09      0.83 o 
   1   5   3      711.90      734.41     12.21 o 
   2   5   3      157.76      190.51      3.30 o 
   3   5   3     2640.02     2782.30     36.32 o 
   4   5   3        1.01        3.74      1.15 o 
   5   5   3      117.71      107.02      9.18 o 
   6   5   3       50.90       61.77      3.95 o 
   7   5   3       70.66       84.33      5.81 o 
   8   5   3        7.15       10.47      2.91 o 
   9   5   3       62.08       39.00      5.70 o 
  10   5   3       21.99       10.59      4.42 o 
 -11   6   3      129.91      148.17      8.02 o 
 -10   6   3       77.16       76.09      5.95 o 
  -9   6   3      490.10      511.64     13.66 o 
  -8   6   3       20.45       17.55      3.56 o 
  -7   6   3      897.61      827.13     14.96 o 
  -6   6   3       34.83       35.82      4.18 o 
  -5   6   3        0.07       -1.17      1.46 o 
  -4   6   3      958.83     1083.97     19.59 o 
  -3   6   3     3470.94     3618.10     44.69 o 
  -2   6   3      409.45      440.53      8.98 o 
  -1   6   3       73.28       75.21      4.22 o 
   0   6   3        0.18        4.43      0.93 o 
   1   6   3      159.03      204.97      5.07 o 
   2   6   3        1.13        1.18      0.89 o 
   3   6   3       28.66       34.29      1.79 o 
   4   6   3        0.32        0.74      1.32 o 
   5   6   3       59.90       61.20      3.54 o 
   6   6   3       79.84      108.28      5.02 o 
   7   6   3       20.74       10.80      2.62 o 
   8   6   3        6.46        1.89      2.53 o 
   9   6   3       96.82       97.47      7.08 o 
  10   6   3        8.01        5.40      4.22 o 
 -11   7   3        8.41       10.15      7.45 o 
 -10   7   3        6.39       -1.27      3.63 o 
  -9   7   3       23.59        3.87      4.54 o 
  -8   7   3       23.68       20.38      4.10 o 
  -7   7   3      325.63      328.30     10.31 o 
  -6   7   3      149.67      159.82      6.86 o 
  -5   7   3     1283.32     1278.00     27.70 o 
  -4   7   3        0.06        1.91      1.15 o 
  -3   7   3       52.49       60.92      2.75 o 
  -2   7   3      340.94      411.05      7.42 o 
  -1   7   3     1906.14     2075.12     48.41 o 
   0   7   3       90.02       78.67      4.50 o 
   1   7   3      553.79      528.90     12.64 o 
   2   7   3       35.48       46.33      2.93 o 
   3   7   3       39.35       35.25      4.34 o 
   4   7   3        2.86        1.94      1.19 o 
   5   7   3      107.67      106.83      5.51 o 
   6   7   3       25.07       17.18      3.37 o 
   7   7   3       16.69       20.51      2.93 o 
   8   7   3        0.07        1.33      2.55 o 
   9   7   3        0.00       -0.17      3.10 o 
  10   7   3       31.29       38.76      5.61 o 
 -11   8   3      167.21      195.07     13.27 o 
 -10   8   3       40.24       44.87      8.56 o 
  -9   8   3      186.87      176.63     11.21 o 
  -8   8   3        6.63        4.25      3.71 o 
  -7   8   3        1.36        0.18      3.09 o 
  -6   8   3      161.11      157.47      9.18 o 
  -5   8   3      502.69      538.72     12.22 o 
  -4   8   3       48.40       47.50      2.87 o 
  -3   8   3      752.24      733.06     15.41 o 
  -2   8   3       67.13       70.03      8.27 o 
  -1   8   3      232.91      214.46     15.34 o 
   0   8   3        1.11        3.59      1.54 o 
   1   8   3      116.98      120.23      6.20 o 
   2   8   3        4.96        0.10      1.38 o 
   3   8   3      248.59      246.82      8.71 o 
   4   8   3      250.28      241.03      5.21 o 
   5   8   3       21.52       21.64      2.20 o 
   6   8   3      252.79      237.51      6.37 o 
   7   8   3      299.07      283.92      7.63 o 
   8   8   3       61.10       51.60      4.89 o 
   9   8   3       27.48       23.10      4.25 o 
  10   8   3      133.39      128.89      7.42 o 
 -11   9   3      153.26      166.62     12.19 o 
 -10   9   3       48.80       62.14      9.89 o 
  -9   9   3       81.45       75.89      7.90 o 
  -8   9   3       10.72       14.01      4.33 o 
  -7   9   3       80.90       83.80      8.15 o 
  -6   9   3      278.34      296.25     10.46 o 
  -5   9   3       49.31       53.34      4.69 o 
  -4   9   3      142.78      130.07      6.18 o 
  -2   9   3       53.80       50.61      4.82 o 
  -1   9   3      203.00      187.57      8.63 o 
   0   9   3     1279.34     1352.18     27.15 o 
   1   9   3        3.21        4.60      2.13 o 
   2   9   3      234.97      255.37      6.95 o 
   3   9   3      243.36      234.00      7.32 o 
   4   9   3       14.75       15.62      3.78 o 
   5   9   3      423.36      425.19     15.53 o 
   6   9   3      280.77      260.17      8.28 o 
   7   9   3        5.63        5.20      2.05 o 
   8   9   3      218.28      225.78      6.92 o 
   9   9   3        1.24        3.59      2.65 o 
 -10  10   3        0.07       -1.97      5.54 o 
  -9  10   3        1.55        2.54      4.15 o 
  -8  10   3        3.35        5.45      3.87 o 
  -7  10   3       18.02       24.78      4.25 o 
  -6  10   3      365.65      331.44     10.85 o 
  -5  10   3      487.64      487.28     13.79 o 
  -4  10   3      780.50      737.03     22.73 o 
  -3  10   3       74.32       76.42     14.78 o 
  -2  10   3     1302.29     1226.76     36.21 o 
  -1  10   3      129.64      141.90      6.66 o 
   0  10   3     1502.43     1481.71     37.10 o 
   1  10   3        0.01        1.29      2.04 o 
   2  10   3      277.28      273.90      7.52 o 
   3  10   3       18.84       17.65      2.83 o 
   4  10   3       54.97       42.64      4.66 o 
   5  10   3       70.66       69.16      5.54 o 
   6  10   3       81.99       59.94      5.70 o 
   7  10   3        0.09        6.83      3.99 o 
   8  10   3       47.65       45.87      4.58 o 
   9  10   3        0.00        0.46      3.68 o 
 -10  11   3       52.70       51.19      6.10 o 
  -9  11   3       24.16       26.16      5.53 o 
  -8  11   3       58.64       52.46      5.86 o 
  -7  11   3       41.09       34.87      5.09 o 
  -6  11   3        0.01       -1.64      3.94 o 
  -5  11   3        5.19        0.72      3.73 o 
  -4  11   3      131.19      100.95     17.86 o 
  -3  11   3        0.12        2.72      4.74 o 
  -2  11   3       68.21       61.37      5.76 o 
  -1  11   3      264.44      245.12      8.87 o 
   0  11   3      713.29      646.32     19.49 o 
   1  11   3      204.20      184.57      6.13 o 
   2  11   3     1045.00     1005.38     21.90 o 
   3  11   3       65.65       75.61      6.81 o 
   4  11   3      728.01      700.39     17.56 o 
   5  11   3       10.49        7.45      3.93 o 
   6  11   3       48.96       38.55      5.66 o 
   7  11   3       76.03       69.39      7.54 o 
   8  11   3        8.79       -1.60      4.74 o 
  -9  12   3      102.62      116.69     13.01 o 
  -8  12   3       89.26      115.57     12.09 o 
  -7  12   3      114.07      111.48     11.32 o 
  -6  12   3        2.43        3.62      4.41 o 
  -5  12   3       14.24       18.09      5.24 o 
  -4  12   3       73.25       57.88      6.78 o 
  -3  12   3       34.36       29.05     10.98 o 
  -2  12   3        5.31        7.25      3.05 o 
  -1  12   3      184.16      178.19      7.74 o 
   0  12   3       36.21       29.80     10.27 o 
   1  12   3      146.96      132.01      7.99 o 
   2  12   3     1246.09     1135.66     28.32 o 
   3  12   3      308.41      339.71     12.72 o 
   4  12   3        8.00        4.06      3.49 o 
   5  12   3      111.05      119.06      9.48 o 
   6  12   3       11.82        6.29      4.24 o 
   7  12   3        8.61        0.86      4.38 o 
   8  12   3        5.88        2.22      4.97 o 
  -9  13   3       15.41       23.08      6.12 o 
  -8  13   3        0.25       -5.46      5.46 o 
  -7  13   3       73.02       70.59      9.42 o 
  -6  13   3       32.67       43.04      9.12 o 
  -5  13   3        1.28        7.17      6.89 o 
  -4  13   3      132.66      125.82     10.15 o 
  -3  13   3      108.26      100.04      8.47 o 
  -2  13   3       18.20        8.25      3.87 o 
  -1  13   3        0.91        3.62      3.06 o 
   0  13   3       53.34       39.18      6.38 o 
   1  13   3        6.75        5.86      2.32 o 
   2  13   3        0.03       -2.46      2.46 o 
   3  13   3       90.64       83.99      7.05 o 
   4  13   3       30.15       40.68      5.81 o 
   5  13   3       44.80       32.16      5.92 o 
   6  13   3        0.66        2.32      4.34 o 
   7  13   3        3.40        7.80      5.46 o 
  -8  14   3        0.13       -4.08      4.08 o 
  -7  14   3      123.87      135.95     12.87 o 
  -6  14   3        4.73       12.97      5.76 o 
  -5  14   3        7.29        5.87      4.37 o 
  -4  14   3       11.82       13.17      4.51 o 
  -3  14   3       37.33       41.08      7.56 o 
  -2  14   3      192.53      149.46     11.64 o 
  -1  14   3        0.67       -3.46      3.46 o 
   0  14   3       77.86       89.19      9.65 o 
   1  14   3       16.93       12.10      2.90 o 
   2  14   3       23.56       32.81      4.63 o 
   3  14   3        9.52        0.57      3.37 o 
   4  14   3      104.09      104.57      8.75 o 
   5  14   3       85.35       90.41      8.90 o 
   6  14   3       63.49       67.43      8.75 o 
   7  14   3       32.18       38.46      7.80 o 
  -7  15   3       42.53       55.74     15.00 o 
  -6  15   3        6.27        5.80      7.53 o 
  -5  15   3      165.13      204.26     16.63 o 
  -4  15   3       13.87       23.29      7.20 o 
  -3  15   3       12.76       10.71      5.74 o 
  -2  15   3       94.38       70.77      9.29 o 
  -1  15   3       21.10       13.61      5.01 o 
   0  15   3       11.55       17.22      5.71 o 
   1  15   3      133.10      145.63      7.24 o 
   2  15   3        6.65        2.70      4.09 o 
   3  15   3        0.04       -2.90      4.98 o 
   4  15   3       16.46       24.56     10.26 o 
   5  15   3        7.48        5.67      4.69 o 
   6  15   3       74.98      104.35     10.53 o 
  -7  16   3       68.71       58.94     24.16 o 
  -6  16   3       28.54       23.69      5.57 o 
  -5  16   3        0.92        0.50      5.95 o 
  -4  16   3       12.00       17.63      7.15 o 
  -3  16   3       94.90      108.06     12.26 o 
  -2  16   3       17.82        8.26      5.07 o 
  -1  16   3       40.18       27.44      6.85 o 
   0  16   3       79.66       61.21      8.93 o 
   1  16   3       24.28       30.98      4.26 o 
   2  16   3       88.32       87.46      7.23 o 
   3  16   3        6.32        9.15      7.22 o 
   4  16   3       14.98       23.70      5.95 o 
   5  16   3        0.05       -0.26      4.42 o 
  -5  17   3        2.77        1.96      4.23 o 
  -4  17   3       63.94       57.44      6.65 o 
  -3  17   3       88.41      100.14      6.68 o 
  -2  17   3        2.63       -4.58      4.58 o 
  -1  17   3      233.69      224.95     15.43 o 
   0  17   3      136.30      147.32      7.89 o 
   1  17   3       66.10       62.19      5.97 o 
   2  17   3        1.89       -1.89      3.78 o 
   3  17   3        9.18       10.45      4.56 o 
   4  17   3      108.61      111.12      9.87 o 
  -4  18   3        0.23       -2.63      3.89 o 
  -3  18   3       25.68       18.14     10.21 o 
  -2  18   3        4.28        6.71      3.44 o 
  -1  18   3      150.40      171.18      9.48 o 
   0  18   3       17.62       20.21      5.01 o 
   1  18   3      100.59      122.04      8.44 o 
   2  18   3       56.79       66.31      7.33 o 
   3  18   3        5.39       11.99      5.85 o 
 -12   0   4       91.89       82.34     10.72 o 
 -11   0   4        3.89        4.40      6.29 o 
 -10   0   4       56.87       57.82      8.73 o 
  -9   0   4      539.30      533.40     16.46 o 
  -8   0   4      127.22      131.25      8.21 o 
  -7   0   4     1601.53     1624.77     33.30 o 
  -6   0   4       74.73       65.46      4.20 o 
  -5   0   4       91.47       94.41      5.33 o 
  -4   0   4      321.71      336.73      8.75 o 
  -3   0   4      141.27       97.77      3.95 o 
  -2   0   4        1.70        4.81      1.35 o 
  -1   0   4       33.13       27.00      1.99 o 
   0   0   4      499.13      478.63     10.05 o 
   1   0   4      566.18      642.20     11.58 o 
   2   0   4     1431.34     1516.45     22.17 o 
   3   0   4        1.36        1.88      1.41 o 
   4   0   4      264.45      272.93      7.87 o 
   5   0   4       94.17       93.04      5.22 o 
   6   0   4      969.65     1013.29     23.93 o 
   7   0   4      553.03      546.58     17.56 o 
   8   0   4       20.87       17.56      4.67 o 
   9   0   4       24.21       29.98      8.32 o 
  10   0   4      115.90      107.03     10.24 o 
 -12   1   4       62.69       85.31      7.62 o 
 -11   1   4       75.35       87.88      7.87 o 
 -10   1   4       25.87       27.44      4.17 o 
  -9   1   4       68.71       78.86      7.19 o 
  -8   1   4       64.51       63.41      4.25 o 
  -7   1   4       13.48       12.36      2.13 o 
  -6   1   4       16.65       24.82      3.07 o 
  -5   1   4     1358.57     1466.07     19.05 o 
  -4   1   4      326.05      282.46      5.47 o 
  -3   1   4      262.06      234.70      7.01 o 
  -2   1   4      683.43      702.98     11.10 o 
  -1   1   4     4467.16     4938.41     73.20 o 
   0   1   4     5860.19     5808.09     69.46 o 
   1   1   4      162.81      164.33      3.15 o 
   2   1   4       62.99       52.20      2.28 o 
   3   1   4     2075.42     2090.85     25.26 o 
   4   1   4       34.41       39.90      2.63 o 
   5   1   4      312.27      335.49      6.47 o 
   6   1   4      137.63      157.69      5.36 o 
   7   1   4      102.45      100.16      5.54 o 
   8   1   4        3.00        6.01      2.78 o 
   9   1   4        2.91        0.34      3.10 o 
  10   1   4       33.55       41.96      5.17 o 
 -12   2   4        2.08       -3.74      3.74 o 
 -11   2   4       98.67      111.13      7.14 o 
 -10   2   4       16.98       13.54      3.81 o 
  -9   2   4      367.46      389.74     10.50 o 
  -8   2   4        0.81        2.62      2.44 o 
  -7   2   4       97.36       77.75      3.80 o 
  -6   2   4      315.42      281.21      5.97 o 
  -5   2   4      455.97      498.71      8.69 o 
  -4   2   4        3.71        3.37      0.90 o 
  -3   2   4      969.21      984.82     14.49 o 
  -2   2   4     5534.23     5663.06     57.93 o 
  -1   2   4     9934.07    10652.72    124.61 o 
   0   2   4     1190.97     1460.03     16.83 o 
   2   2   4      246.01      241.47      4.66 o 
   3   2   4      237.82      236.73      4.67 o 
   4   2   4      164.20      169.41      4.07 o 
   5   2   4      541.09      591.59      9.57 o 
   6   2   4      643.56      632.06     11.30 o 
   7   2   4       68.45       63.55      4.30 o 
   8   2   4        5.63        2.76      2.68 o 
   9   2   4       89.29       94.03      6.76 o 
  10   2   4       31.49       27.81      5.07 o 
 -12   3   4        0.52        0.59      3.85 o 
 -11   3   4        5.15        5.15      3.57 o 
 -10   3   4       33.39       29.54      5.53 o 
  -9   3   4       46.15       37.35      4.06 o 
  -8   3   4      394.02      385.03      9.74 o 
  -7   3   4       55.89       49.76      4.00 o 
  -6   3   4        7.53        4.86      1.89 o 
  -5   3   4      495.50      482.51     13.94 o 
  -4   3   4      380.12      375.18     12.24 o 
  -3   3   4      150.70      146.22      4.90 o 
  -2   3   4      159.32      172.01      4.28 o 
  -1   3   4     6066.83     5955.54     86.85 o 
   0   3   4     2583.97     2853.01     38.25 o 
   1   3   4       84.41       80.05      2.59 o 
   2   3   4      401.12      323.02      5.65 o 
   3   3   4       65.17       67.59      2.76 o 
   4   3   4       49.17       51.54      3.62 o 
   5   3   4      387.19      430.43      8.16 o 
   6   3   4     1192.72     1232.20     17.01 o 
   7   3   4       39.58       44.12      3.38 o 
   8   3   4      129.30      126.35     12.85 o 
   9   3   4      263.64      325.43     16.55 o 
  10   3   4      150.12      177.73     10.89 o 
 -12   4   4        0.02        1.34      3.81 o 
 -11   4   4       10.90        8.12      3.63 o 
 -10   4   4        1.83       -0.31      2.78 o 
  -9   4   4        0.39       -2.28      2.28 o 
  -8   4   4        1.73        0.81      1.96 o 
  -7   4   4      113.84      106.89      6.08 o 
  -6   4   4      338.37      350.15      6.87 o 
  -5   4   4     1301.32     1302.50     16.56 o 
  -4   4   4     1640.90     1717.71     25.46 o 
  -3   4   4        2.48        2.74      1.15 o 
  -2   4   4        0.99        0.07      1.06 o 
  -1   4   4        0.04       -0.41      0.98 o 
   0   4   4       16.79       13.64      2.42 o 
   1   4   4      754.98      722.84     10.72 o 
   2   4   4      353.21      343.57      5.73 o 
   3   4   4      283.42      308.48      5.46 o 
   4   4   4       93.25       81.60      3.59 o 
   5   4   4       59.21       58.88      3.20 o 
   6   4   4        1.54        3.08      2.06 o 
   7   4   4       36.10       29.64      3.50 o 
   8   4   4       14.42       10.76      3.36 o 
   9   4   4       71.97       87.36      7.33 o 
  10   4   4       61.01       61.59      6.95 o 
 -12   5   4       25.64       24.50      5.58 o 
 -11   5   4       25.16       28.19      4.84 o 
 -10   5   4      230.89      259.70     10.79 o 
  -9   5   4        0.03       -0.71      2.36 o 
  -8   5   4      416.32      385.58      8.72 o 
  -7   5   4      850.63      852.73     14.06 o 
  -6   5   4      246.20      263.75      5.17 o 
  -5   5   4       60.77       52.88      3.39 o 
  -4   5   4     1658.18     1575.91     23.72 o 
  -3   5   4      541.10      514.72      8.32 o 
  -2   5   4        0.06        1.52      1.20 o 
  -1   5   4      323.26      278.82      6.52 o 
   0   5   4       88.24       93.73      5.28 o 
   1   5   4        2.13        2.34      0.98 o 
   2   5   4       21.83       27.12      1.47 o 
   3   5   4      406.37      397.64      5.94 o 
   4   5   4      670.71      718.79     13.87 o 
   5   5   4        8.61        4.49      1.86 o 
   6   5   4       14.28       14.91      3.04 o 
   7   5   4       67.25       73.15      5.31 o 
   8   5   4       21.95       25.52      3.69 o 
   9   5   4       71.08       48.36      5.76 o 
  10   5   4        8.54        7.94      4.44 o 
 -12   6   4       17.21       21.05      4.64 o 
 -11   6   4        0.23        0.12      4.08 o 
 -10   6   4       76.37       83.36      5.93 o 
  -9   6   4      101.82      100.15      6.98 o 
  -8   6   4       47.44       61.13      3.86 o 
  -7   6   4      277.15      252.75     11.66 o 
  -6   6   4        3.84        3.79      2.05 o 
  -5   6   4      223.00      299.73      8.41 o 
  -4   6   4      255.16      251.27      5.32 o 
  -3   6   4        1.14        1.76      0.91 o 
  -2   6   4        7.90       11.26      1.50 o 
  -1   6   4      941.09     1022.86     19.96 o 
   0   6   4       46.97       47.44      2.57 o 
   1   6   4        1.83        3.09      0.86 o 
   2   6   4      144.08      159.66      3.81 o 
   3   6   4       85.69       75.09      3.13 o 
   4   6   4      254.45      184.01      6.81 o 
   5   6   4       72.45       69.27      4.19 o 
   6   6   4       41.72       25.12      3.38 o 
   7   6   4       19.97       21.91      4.10 o 
   8   6   4        2.27        3.55      2.71 o 
   9   6   4       55.55       48.11      8.75 o 
  10   6   4       16.71       14.51      4.67 o 
 -11   7   4        4.51        0.39      6.69 o 
 -10   7   4      152.45      140.25     13.63 o 
  -9   7   4      530.17      525.33     17.78 o 
  -8   7   4      275.85      286.67     11.97 o 
  -7   7   4      337.64      362.30     10.84 o 
  -6   7   4      216.42      212.28      7.54 o 
  -5   7   4      169.03      158.32     11.84 o 
  -4   7   4      381.51      391.02      9.83 o 
  -3   7   4      206.72      161.67      4.18 o 
  -2   7   4       36.09       37.31      2.33 o 
  -1   7   4     1048.75     1084.67     20.62 o 
   0   7   4       35.67       29.52      2.49 o 
   1   7   4      101.43       81.62      3.04 o 
   2   7   4       79.14       94.63      3.19 o 
   3   7   4        0.69        1.60      1.27 o 
   4   7   4        6.17        6.65      1.63 o 
   5   7   4        0.98        2.12      1.74 o 
   6   7   4      212.14      187.85      6.29 o 
   7   7   4      176.18      145.27      6.21 o 
   8   7   4       23.64       24.17      4.51 o 
   9   7   4       22.79       22.95      4.29 o 
  10   7   4        2.51       -1.39      4.74 o 
 -11   8   4      237.24      243.97     21.71 o 
 -10   8   4       15.97       10.97      6.45 o 
  -9   8   4        5.97       -0.94      3.94 o 
  -8   8   4       40.48       52.49      7.60 o 
  -7   8   4      737.90      681.13     18.69 o 
  -6   8   4      108.62      128.73      7.89 o 
  -5   8   4        3.11        3.15      2.63 o 
  -4   8   4      762.20      725.14     16.86 o 
  -3   8   4       88.30       78.75      3.74 o 
  -2   8   4      835.37      878.64     18.92 o 
  -1   8   4       90.17      113.73      6.63 o 
   0   8   4        0.01        1.40      2.28 o 
   1   8   4       10.52       13.30      1.92 o 
   2   8   4      853.01      818.25     14.88 o 
   3   8   4      321.63      303.05      8.98 o 
   4   8   4       49.59       44.59      3.27 o 
   5   8   4        7.49        5.13      1.83 o 
   6   8   4       59.04       52.22      3.64 o 
   7   8   4       31.99       43.69      3.81 o 
   8   8   4        2.00        1.09      2.73 o 
   9   8   4       75.18       78.41      5.43 o 
 -11   9   4        9.02        2.05      6.97 o 
 -10   9   4       31.09       30.46      7.50 o 
  -9   9   4       21.15       10.28      4.84 o 
  -8   9   4       26.33       14.25      4.18 o 
  -7   9   4      361.14      361.96     12.72 o 
  -6   9   4      299.14      285.07     10.57 o 
  -5   9   4     3171.49     3091.37     57.71 o 
  -4   9   4      217.80      254.68      8.91 o 
  -3   9   4      215.99      249.38     27.87 o 
  -2   9   4      325.35      320.91     13.85 o 
  -1   9   4        9.16        2.98      3.64 o 
   0   9   4      516.78      533.00     30.56 o 
   1   9   4       20.98       25.86      4.12 o 
   2   9   4     1327.60     1257.62     26.55 o 
   3   9   4      815.72      808.16     16.83 o 
   4   9   4       11.07        9.60      2.69 o 
   5   9   4        0.00       -0.91      1.81 o 
   6   9   4        0.14        0.59      1.70 o 
   7   9   4      116.74      120.61      5.14 o 
   8   9   4      125.59      126.96      7.11 o 
   9   9   4       56.79       70.64      4.87 o 
 -10  10   4       11.48        7.62      6.37 o 
  -9  10   4       16.43       15.37      5.04 o 
  -8  10   4       68.65       73.79     15.16 o 
  -7  10   4        7.45        2.07      3.18 o 
  -6  10   4       39.38       29.07      5.80 o 
  -5  10   4      181.67      167.54      7.14 o 
  -4  10   4       21.02       17.71      4.33 o 
  -3  10   4     1354.27     1306.47     34.53 o 
  -2  10   4      263.41      219.82      9.78 o 
  -1  10   4      339.94      354.87     14.90 o 
   0  10   4      117.27      106.09      6.97 o 
   1  10   4        6.40        5.86      2.47 o 
   2  10   4        0.62       -1.79      1.79 o 
   3  10   4      168.09      197.73      9.25 o 
   4  10   4      101.53      118.00      9.95 o 
   5  10   4      154.00      130.65      7.57 o 
   6  10   4      170.23      155.16     10.86 o 
   7  10   4        5.53        2.19      3.82 o 
   8  10   4      140.25      154.95     12.03 o 
   9  10   4      134.30      180.77     13.42 o 
 -10  11   4        0.06       -2.13      5.61 o 
  -9  11   4       11.21       10.21      4.60 o 
  -8  11   4        0.86       -1.30      3.44 o 
  -7  11   4      224.60      198.94      9.24 o 
  -6  11   4      314.38      344.56     10.61 o 
  -5  11   4        7.56        6.41      4.08 o 
  -4  11   4        0.28       -1.07      3.06 o 
  -3  11   4        1.34        1.14      2.73 o 
  -2  11   4       17.62       10.27      3.07 o 
  -1  11   4      167.79      187.51      9.35 o 
   0  11   4      274.82      288.14     11.93 o 
   1  11   4      141.17      160.11     10.90 o 
   2  11   4      104.96       91.23      5.40 o 
   3  11   4      206.42      222.01      8.86 o 
   4  11   4        0.80        0.17      2.63 o 
   5  11   4       10.79        5.38      3.26 o 
   6  11   4        5.80        2.66      3.92 o 
   7  11   4       38.65       34.66      6.22 o 
   8  11   4        1.72        0.71      4.82 o 
  -9  12   4      171.33      177.72      9.51 o 
  -8  12   4       94.44      100.05      6.48 o 
  -7  12   4       15.78       15.00      6.21 o 
  -6  12   4       12.89        9.47      4.89 o 
  -5  12   4       94.19       89.01      8.91 o 
  -4  12   4        2.16       -0.77      3.20 o 
  -3  12   4        0.18        5.42      3.29 o 
  -2  12   4       38.49       40.32      5.24 o 
  -1  12   4       76.58       62.07      5.44 o 
   0  12   4        0.66        4.29      3.31 o 
   1  12   4      451.91      473.65     12.07 o 
   2  12   4        6.52        5.78      2.75 o 
   3  12   4      465.37      453.68     14.66 o 
   4  12   4      589.13      592.17     19.74 o 
   5  12   4       12.22       19.58      9.80 o 
   6  12   4        9.28       11.50      5.33 o 
   7  12   4        0.93       -4.56      4.68 o 
   8  12   4       27.41       39.59      9.21 o 
  -9  13   4      157.07      203.78     16.93 o 
  -8  13   4        1.61       -2.44      5.84 o 
  -7  13   4        2.71       -1.90      5.12 o 
  -6  13   4       19.82       15.27      6.17 o 
  -5  13   4        3.35        3.56      4.22 o 
  -4  13   4        5.27        8.46      4.31 o 
  -3  13   4      161.94      162.12     29.60 o 
  -2  13   4      211.34      191.92     10.60 o 
  -1  13   4       91.28       94.34      6.88 o 
   0  13   4       25.22       26.04      5.01 o 
   1  13   4      159.46      141.32      6.49 o 
   2  13   4      501.73      513.00     16.04 o 
   3  13   4        0.70       -0.93      3.77 o 
   4  13   4       69.84       69.57      7.37 o 
   5  13   4       14.92        8.29      6.04 o 
   6  13   4      108.06      119.05     10.87 o 
   7  13   4       11.71        6.37      5.66 o 
  -8  14   4      130.09      140.40     13.88 o 
  -7  14   4       15.44       13.86      6.66 o 
  -6  14   4      257.32      275.08     15.28 o 
  -5  14   4      176.44      196.42     23.61 o 
  -4  14   4      398.94      449.18     17.85 o 
  -3  14   4       34.66       47.86     10.38 o 
  -2  14   4      119.10      127.83     12.04 o 
  -1  14   4        8.63        5.47      4.33 o 
   0  14   4        6.61        8.19      5.17 o 
   1  14   4      480.37      486.98     14.50 o 
   2  14   4       70.99       59.91      6.19 o 
   3  14   4      138.30      134.60      9.20 o 
   4  14   4       15.62        4.06      4.20 o 
   5  14   4       58.14       45.91      8.81 o 
   6  14   4        1.48        1.70      5.14 o 
  -8  15   4       33.78       49.10      9.64 o 
  -7  15   4       75.81       83.90     25.21 o 
  -6  15   4       46.87       65.44     12.21 o 
  -5  15   4        2.78        3.92      6.10 o 
  -4  15   4      324.64      355.94     20.66 o 
  -3  15   4        2.45        1.83      4.85 o 
  -2  15   4        1.91        1.49      4.74 o 
  -1  15   4      183.13      164.26     12.55 o 
   0  15   4        6.79       -3.14      4.32 o 
   1  15   4        1.88        0.58      2.63 o 
   2  15   4        4.01        3.16      6.11 o 
   3  15   4      248.70      261.60     12.15 o 
   4  15   4       31.80       30.15      5.81 o 
   5  15   4       19.18       13.59      5.49 o 
   6  15   4       38.54       38.22      7.62 o 
  -7  16   4       62.66       69.98     14.18 o 
  -6  16   4        5.02       -0.23      7.34 o 
  -5  16   4       33.19       35.24      9.45 o 
  -4  16   4      270.94      272.62     18.30 o 
  -3  16   4      147.78      150.86     14.68 o 
  -2  16   4       42.27       45.37      8.46 o 
  -1  16   4        0.99       -0.19      4.61 o 
   0  16   4       52.45       70.53      9.79 o 
   1  16   4        4.43        6.59      3.24 o 
   2  16   4       52.43       51.42     11.51 o 
   3  16   4        7.17        9.65      4.50 o 
   4  16   4        3.39        3.27      5.35 o 
   5  16   4       60.41       60.19     11.86 o 
  -5  17   4        9.70       19.17      8.78 o 
  -4  17   4        2.16        2.79      6.38 o 
  -3  17   4       40.17       42.75      9.34 o 
  -2  17   4       94.91       99.19     12.24 o 
  -1  17   4        1.26        1.40      5.62 o 
   0  17   4      254.11      254.07     13.97 o 
   1  17   4       91.53       81.85      6.78 o 
   2  17   4       53.63       55.01      6.41 o 
   3  17   4       57.02       56.46      7.39 o 
   4  17   4      134.91      186.75     12.81 o 
  -4  18   4        0.04        1.93      3.65 o 
  -3  18   4        2.77       -1.61      5.89 o 
  -2  18   4        0.71        6.22      6.21 o 
  -1  18   4       60.58       86.12     11.61 o 
   0  18   4       32.95       35.13      4.89 o 
   1  18   4       18.44       19.30      8.14 o 
   2  18   4      205.31      255.98     12.46 o 
 -12   1   5      114.99      123.09     11.64 o 
 -11   1   5      146.29      171.99     11.05 o 
 -10   1   5       74.18       49.94      4.80 o 
  -9   1   5        2.48        4.45      2.71 o 
  -8   1   5      499.54      485.84     10.31 o 
  -7   1   5      239.94      265.17      7.80 o 
  -6   1   5      649.10      723.76     11.98 o 
  -5   1   5     2148.56     2298.12     27.77 o 
  -4   1   5       73.41       73.54      2.92 o 
  -3   1   5      578.12      553.14      8.48 o 
  -2   1   5      873.62      902.51     13.76 o 
  -1   1   5    10306.88    10314.01    151.07 o 
   0   1   5      385.52      502.18      7.70 o 
   1   1   5     1128.10     1022.00     13.17 o 
   2   1   5     1483.30     1470.87     19.60 o 
   3   1   5      308.89      338.56      6.85 o 
   4   1   5       43.55       54.84      3.02 o 
   5   1   5       39.51       38.47      3.04 o 
   6   1   5      472.87      481.39      9.77 o 
   7   1   5       11.80        8.11      2.70 o 
   8   1   5       38.93       35.56      4.20 o 
   9   1   5        5.58        5.23      3.31 o 
  10   1   5        1.99        0.63      3.73 o 
 -12   2   5        1.43        1.62      3.85 o 
 -11   2   5        2.41        2.25      3.80 o 
 -10   2   5        0.11       -0.54      2.83 o 
  -9   2   5       21.10       20.53      3.39 o 
  -8   2   5      711.96      749.94     14.91 o 
  -7   2   5      312.44      315.17      6.86 o 
  -6   2   5       15.28        8.11      1.59 o 
  -5   2   5       67.55       55.01      3.02 o 
  -4   2   5       69.31       55.56      2.29 o 
  -3   2   5     1649.45     1522.92     29.39 o 
  -2   2   5     1758.06     1820.30     21.11 o 
  -1   2   5     4858.24     5006.69     51.81 o 
   0   2   5     2388.10     2429.34     32.78 o 
   1   2   5      276.34      316.87      6.44 o 
   2   2   5      695.75      683.78      9.92 o 
   3   2   5        0.57        3.16      1.20 o 
   4   2   5      264.87      264.28      5.59 o 
   5   2   5        7.33        3.15      1.64 o 
   6   2   5        0.59        1.66      1.78 o 
   7   2   5      113.50      116.42      6.08 o 
   8   2   5       38.95       48.36      4.56 o 
   9   2   5       29.90       43.16      5.10 o 
  10   2   5        2.62        2.79      4.51 o 
 -12   3   5       10.54        8.37      4.18 o 
 -11   3   5       72.92       93.07      6.56 o 
 -10   3   5        2.09        0.58      2.66 o 
  -9   3   5      343.90      315.80      9.19 o 
  -8   3   5      368.48      324.60      8.79 o 
  -7   3   5       93.09       86.50      4.96 o 
  -6   3   5      123.39      137.26      5.56 o 
  -5   3   5     1559.17     1688.33     20.82 o 
  -4   3   5       30.58       31.03      1.70 o 
  -3   3   5     2940.19     3046.39     53.22 o 
  -2   3   5     2300.23     2269.57     31.35 o 
  -1   3   5     3852.31     4168.21     55.27 o 
   0   3   5      714.82      688.10     10.36 o 
   1   3   5     2063.11     1990.75     24.20 o 
   2   3   5      583.78      656.81      9.72 o 
   3   3   5      286.80      277.23      5.34 o 
   4   3   5        4.81        2.21      1.30 o 
   5   3   5      159.50      170.54      5.08 o 
   6   3   5       14.73       18.11      2.48 o 
   7   3   5       23.51       25.26      3.50 o 
   8   3   5        6.78        5.38      3.49 o 
   9   3   5       14.96       20.53      4.84 o 
  10   3   5        2.23        3.21      4.60 o 
 -12   4   5       68.12       69.41      6.27 o 
 -11   4   5       29.71       26.35      4.34 o 
 -10   4   5       22.35       17.55      4.14 o 
  -9   4   5       59.97       75.36      5.08 o 
  -8   4   5      123.83      124.21      5.29 o 
  -7   4   5       16.12       15.46      2.64 o 
  -6   4   5        6.94        6.12      1.55 o 
  -5   4   5       26.43       25.09      2.15 o 
  -4   4   5      276.51      257.15      6.10 o 
  -3   4   5      234.39      244.65      4.90 o 
  -2   4   5        6.55        1.64      1.02 o 
  -1   4   5      823.67     1027.69     15.68 o 
   0   4   5     1591.56     1785.65     23.25 o 
   1   4   5        8.81        1.73      0.67 o 
   2   4   5      377.29      412.14      6.28 o 
   3   4   5       21.61       19.34      1.60 o 
   4   4   5        0.68        0.06      1.27 o 
   5   4   5      447.33      420.63      8.55 o 
   6   4   5        3.75        0.65      2.59 o 
   7   4   5      343.51      353.45      9.42 o 
   8   4   5       16.56       15.69      4.53 o 
   9   4   5       82.01       68.84      6.76 o 
  10   4   5        5.16        0.70      4.44 o 
 -12   5   5      127.44      104.03     11.63 o 
 -11   5   5       10.19        5.43      3.25 o 
 -10   5   5       26.06       25.82      3.78 o 
  -9   5   5       18.05       13.07      2.85 o 
  -8   5   5       59.72       51.02      4.78 o 
  -7   5   5        0.75        1.21      1.86 o 
  -6   5   5      960.04      976.23     18.80 o 
  -5   5   5      212.03      229.23      7.08 o 
  -4   5   5      264.66      294.18      6.68 o 
  -3   5   5      587.58      743.04     10.60 o 
  -2   5   5     1180.63     1265.94     21.48 o 
  -1   5   5        7.95        9.77      1.31 o 
   0   5   5      819.54      793.48     10.37 o 
   1   5   5      212.15      204.77      4.60 o 
   2   5   5      224.72      293.77      5.15 o 
   3   5   5       78.26       79.79      2.94 o 
   4   5   5        3.76        3.72      1.54 o 
   5   5   5      224.67      217.34      6.36 o 
   6   5   5      120.07      108.91      7.66 o 
   7   5   5       23.63       19.57      3.28 o 
   8   5   5        1.44        2.29      3.02 o 
   9   5   5      294.32      316.08     12.61 o 
  10   5   5       52.65       78.08      7.78 o 
 -12   6   5        9.65        8.81      4.20 o 
 -11   6   5       64.88       71.49     11.49 o 
 -10   6   5      169.12      159.11      7.74 o 
  -9   6   5       73.86       70.42      4.63 o 
  -8   6   5      260.33      297.76     10.35 o 
  -7   6   5      245.15      254.35      7.77 o 
  -6   6   5       23.42       28.08      2.97 o 
  -5   6   5     1015.13     1012.04     18.84 o 
  -4   6   5      219.21      245.78      5.23 o 
  -3   6   5       35.30       36.79      2.77 o 
  -2   6   5      102.49       84.14      4.12 o 
  -1   6   5      673.77      817.34     13.23 o 
   0   6   5     2109.53     2122.50     27.44 o 
   1   6   5        1.38        2.46      1.00 o 
   2   6   5      128.61      140.37      3.88 o 
   3   6   5      628.31      636.02     11.93 o 
   4   6   5      977.93     1008.17     15.83 o 
   5   6   5       54.07       59.28      3.78 o 
   6   6   5      297.38      277.07      7.64 o 
   7   6   5       68.44       60.20      4.52 o 
   8   6   5        0.24        3.07      2.76 o 
   9   6   5        1.74        4.29      3.86 o 
 -11   7   5       32.03       34.93      9.12 o 
 -10   7   5        5.31       -4.04      5.41 o 
  -9   7   5        0.27       -1.87      4.12 o 
  -8   7   5      585.86      556.99     17.32 o 
  -7   7   5      151.37      132.01      8.50 o 
  -6   7   5     1081.23     1044.18     24.34 o 
  -5   7   5       60.83       57.47      5.02 o 
  -4   7   5        3.15        1.14      1.21 o 
  -3   7   5      426.71      430.74      8.05 o 
  -2   7   5      328.28      398.51      7.87 o 
  -1   7   5        0.08        4.68      1.32 o 
   0   7   5       86.14       70.41      4.76 o 
   1   7   5      235.90      269.92      5.27 o 
   2   7   5      749.79      752.85     13.16 o 
   3   7   5       28.29       32.83      3.23 o 
   4   7   5       49.82       41.74      2.80 o 
   5   7   5      233.48      217.20      6.29 o 
   6   7   5       91.00       94.81      4.95 o 
   7   7   5      249.24      258.10      8.03 o 
   8   7   5       19.11       12.79      3.38 o 
   9   7   5        1.01        2.96      3.87 o 
 -11   8   5       10.76       11.65      7.29 o 
 -10   8   5        5.92       10.94      6.33 o 
  -9   8   5       89.65       87.70      8.32 o 
  -8   8   5       10.61        4.01      3.67 o 
  -7   8   5      163.73      159.72      9.44 o 
  -6   8   5      217.17      214.97      9.15 o 
  -5   8   5      562.70      561.13     15.00 o 
  -4   8   5     1008.89     1017.80     22.18 o 
  -3   8   5       48.87       38.02      2.80 o 
  -2   8   5       32.52       19.02      3.15 o 
  -1   8   5      247.33      296.15      7.75 o 
   0   8   5      379.34      382.50      9.42 o 
   1   8   5        5.08        2.66      0.96 o 
   2   8   5        1.36        1.91      1.29 o 
   3   8   5       85.36       84.62      4.23 o 
   4   8   5      194.50      211.87      6.55 o 
   5   8   5      118.66      121.28      4.54 o 
   6   8   5        4.47        6.55      2.33 o 
   7   8   5        6.77        6.81      2.61 o 
   8   8   5       25.88       33.95      4.03 o 
   9   8   5       23.95       21.60      4.82 o 
 -11   9   5        1.67        1.92      6.23 o 
 -10   9   5       74.23       82.87     10.46 o 
  -9   9   5       14.06        3.16      4.76 o 
  -8   9   5        0.07       -3.27      4.49 o 
  -7   9   5       17.60       19.12      4.28 o 
  -6   9   5      558.92      536.22     15.39 o 
  -5   9   5     2262.87     2203.52     43.17 o 
  -4   9   5       26.67       27.01      5.28 o 
  -3   9   5      251.32      238.87      7.05 o 
  -2   9   5      129.56      151.22      5.00 o 
  -1   9   5      173.49      170.38     16.77 o 
   0   9   5       50.72       31.17      8.20 o 
   1   9   5     1519.90     1499.39     25.28 o 
   2   9   5      837.22      813.44     20.97 o 
   3   9   5        1.95        2.46      1.63 o 
   4   9   5       21.89       17.49      2.46 o 
   5   9   5        4.45        2.41      2.19 o 
   6   9   5       14.23        4.86      2.72 o 
   7   9   5      181.45      162.08      5.87 o 
   8   9   5        1.87       -2.14      2.76 o 
   9   9   5        2.76        5.82      3.36 o 
 -10  10   5       25.99       29.38      9.30 o 
  -9  10   5      121.59      135.37     10.82 o 
  -8  10   5      174.23      186.98     10.73 o 
  -7  10   5       69.02       75.78      6.61 o 
  -6  10   5       53.31       50.25      5.23 o 
  -5  10   5      402.89      392.21     11.73 o 
  -4  10   5      821.82      776.97     17.65 o 
  -3  10   5      199.24      181.79      9.49 o 
  -2  10   5      950.68      949.56     22.66 o 
  -1  10   5      151.23      134.07      8.22 o 
   0  10   5       32.39       31.32      4.94 o 
   1  10   5      173.67      166.20      6.13 o 
   2  10   5      249.00      275.01     10.78 o 
   3  10   5      306.87      300.49     11.66 o 
   4  10   5       29.27       25.48      6.44 o 
   5  10   5      124.26      137.68      8.08 o 
   6  10   5       47.92       40.90      5.41 o 
   7  10   5       54.82       64.28      6.88 o 
   8  10   5        3.79       -1.04      4.71 o 
 -10  11   5        4.94        4.86      5.04 o 
  -9  11   5       38.40       46.83      6.44 o 
  -8  11   5       40.12       34.47      5.40 o 
  -7  11   5      188.64      175.44      8.96 o 
  -6  11   5        4.01        4.81      2.93 o 
  -5  11   5      105.22      115.81      8.90 o 
  -4  11   5        3.20       -0.16      3.39 o 
  -3  11   5     1328.09     1263.71     38.32 o 
  -2  11   5       24.45       25.03      3.92 o 
  -1  11   5     2059.08     2094.89     52.16 o 
   0  11   5       16.88       12.94      3.77 o 
   1  11   5       46.50       56.07      5.77 o 
   2  11   5        6.28        6.25      2.64 o 
   3  11   5        6.61        3.55      2.80 o 
   4  11   5      171.11      173.51     10.39 o 
   5  11   5       86.09       79.14      7.27 o 
   6  11   5        3.83        4.20      3.84 o 
   7  11   5        0.49        6.05      5.97 o 
   8  11   5       23.27       25.08      6.38 o 
 -10  12   5       57.01       54.94      7.16 o 
  -9  12   5       72.54       59.11      6.61 o 
  -8  12   5       61.51       56.72      5.80 o 
  -7  12   5       20.92       14.83      3.29 o 
  -6  12   5      131.24      157.70     12.52 o 
  -5  12   5      434.26      447.33     18.29 o 
  -4  12   5      348.55      369.16     15.51 o 
  -3  12   5      565.49      494.23     17.80 o 
  -2  12   5      619.96      566.28     16.38 o 
  -1  12   5     1110.76     1044.90     29.97 o 
   0  12   5        0.13       -0.75      3.11 o 
   1  12   5      477.83      453.36     12.14 o 
   2  12   5      609.58      667.31     17.07 o 
   3  12   5      415.53      418.75     13.31 o 
   4  12   5        0.00       -1.57      3.20 o 
   5  12   5       40.58       56.77      7.35 o 
   6  12   5      109.18      102.95     10.17 o 
   7  12   5       22.53       22.85      7.10 o 
  -9  13   5      162.87      163.59     15.64 o 
  -8  13   5       12.95        6.86      6.06 o 
  -7  13   5      200.23      202.98     15.16 o 
  -6  13   5       16.12       12.78      5.39 o 
  -5  13   5        0.30        6.54      4.67 o 
  -4  13   5      541.29      551.51     20.16 o 
  -3  13   5       36.72       35.29      5.67 o 
  -2  13   5        1.62        2.42      2.98 o 
  -1  13   5      221.21      183.10      9.32 o 
   0  13   5       46.41       48.64      9.61 o 
   1  13   5       43.31       49.61      6.09 o 
   2  13   5       26.74       32.57      4.75 o 
   3  13   5      430.17      462.64     21.71 o 
   4  13   5        4.41        2.27      3.93 o 
   5  13   5        2.44       15.28      5.33 o 
   6  13   5       31.05       31.47      7.33 o 
   7  13   5        6.83        7.03      6.13 o 
  -8  14   5        4.37       12.60      7.03 o 
  -7  14   5       15.54       25.67      7.16 o 
  -6  14   5      127.71      125.71     12.00 o 
  -5  14   5      166.28      191.77     19.58 o 
  -4  14   5        8.11        1.62      3.78 o 
  -3  14   5        7.05        7.32      4.00 o 
  -2  14   5      203.69      194.15     11.31 o 
  -1  14   5        0.12       -3.42      3.42 o 
   0  14   5       35.17       19.15      6.51 o 
   1  14   5        0.54        0.05      2.55 o 
   2  14   5        4.65        1.16      4.32 o 
   3  14   5      110.24      123.52      9.33 o 
   4  14   5       29.59       30.14      5.89 o 
   5  14   5      223.38      210.78     12.99 o 
   6  14   5       24.59       22.64      6.76 o 
  -8  15   5        6.65        5.82      6.58 o 
  -7  15   5        0.97        2.61      5.78 o 
  -6  15   5       21.20       19.12     16.06 o 
  -5  15   5        1.11        1.42      4.84 o 
  -4  15   5       36.75       30.29      7.90 o 
  -3  15   5        0.17        0.70      5.18 o 
  -2  15   5        5.79        5.26      4.89 o 
  -1  15   5        9.18       -3.47      4.38 o 
   0  15   5       27.37       24.71      6.92 o 
   1  15   5       14.05        8.03      3.25 o 
   2  15   5        0.12       -2.16      4.53 o 
   3  15   5       21.98       22.98      5.32 o 
   4  15   5        3.03       -0.26      4.35 o 
   5  15   5        0.04       -4.36      4.36 o 
  -7  16   5       86.86       86.28     14.90 o 
  -6  16   5        6.76       -0.45      6.98 o 
  -5  16   5        0.01       -3.37      5.88 o 
  -4  16   5       84.62       61.71     10.53 o 
  -3  16   5       24.01       19.03      6.81 o 
  -2  16   5        6.63        1.24      5.10 o 
  -1  16   5        3.43        6.07      5.57 o 
   0  16   5        0.27       -2.14      4.96 o 
   1  16   5        6.50        2.50      3.40 o 
   2  16   5        8.32        6.91      4.13 o 
   3  16   5        1.25        0.43      4.21 o 
   4  16   5        0.96        0.72      4.73 o 
  -5  17   5        7.50       -1.12      6.62 o 
  -4  17   5       17.42       17.04      7.81 o 
  -3  17   5        2.03       -5.33      5.33 o 
  -2  17   5      134.34      168.39     16.30 o 
  -1  17   5       14.95       30.27      7.97 o 
   0  17   5       65.40       85.54     11.81 o 
   1  17   5       39.79       32.06      5.16 o 
   2  17   5       29.63       39.34      5.99 o 
   3  17   5        8.59        7.39      4.80 o 
  -4  18   5       55.64       57.08     11.06 o 
  -3  18   5       37.74       40.09      9.73 o 
  -2  18   5       95.72      107.27     13.44 o 
  -1  18   5        0.14        3.15      6.59 o 
   0  18   5       46.86       39.97      5.17 o 
   1  18   5        1.92       -1.22      3.90 o 
   2  18   5        7.16       -5.68      5.77 o 
 -12   0   6       12.34       16.01      6.77 o 
 -11   0   6       10.34        4.92      5.23 o 
 -10   0   6       10.69       28.67      6.12 o 
  -9   0   6        2.75        2.72      3.32 o 
  -8   0   6       93.55      109.47      7.46 o 
  -7   0   6      247.52      279.28      9.81 o 
  -6   0   6     1464.59     1495.44     31.52 o 
  -5   0   6      150.56      152.00      7.71 o 
  -4   0   6      404.71      479.38     11.45 o 
  -3   0   6       62.13       56.37      3.52 o 
  -2   0   6     2909.30     2767.36     48.40 o 
  -1   0   6       11.15       11.29      1.90 o 
   0   0   6     5450.48     5692.72     96.53 o 
   1   0   6      299.76      330.28      8.90 o 
   2   0   6     1569.07     1678.52     25.04 o 
   3   0   6      165.05      174.24      5.53 o 
   4   0   6       47.71       34.22      3.61 o 
   5   0   6      409.98      396.27     13.44 o 
   6   0   6      335.80      324.24     14.76 o 
   7   0   6        8.39        3.94      3.74 o 
   8   0   6        4.90       -3.33      3.72 o 
   9   0   6      119.96      139.73     11.04 o 
  10   0   6        0.02        1.74      5.41 o 
 -12   1   6       33.50       38.57      7.22 o 
 -11   1   6       11.30        5.46      3.86 o 
 -10   1   6       43.60       44.04      4.74 o 
  -9   1   6        0.51       -0.45      2.39 o 
  -8   1   6      182.33      181.66      7.80 o 
  -7   1   6       63.84       67.90      3.89 o 
  -6   1   6      441.01      523.13      8.85 o 
  -5   1   6      859.58      984.32     13.52 o 
  -4   1   6      834.15      900.51     12.95 o 
  -3   1   6      696.86      679.88      9.76 o 
  -2   1   6      697.20      827.77     11.80 o 
  -1   1   6       68.59       66.00      2.97 o 
   0   1   6     1056.52     1099.34     14.60 o 
   1   1   6      675.17      707.11      9.92 o 
   2   1   6      660.92      683.32      9.55 o 
   3   1   6      321.71      306.32      5.54 o 
   4   1   6     1275.14     1266.04     16.41 o 
   5   1   6       15.09       19.25      2.85 o 
   6   1   6      386.52      371.55      9.37 o 
   7   1   6        2.95        3.12      2.52 o 
   8   1   6       47.82       41.79      4.56 o 
   9   1   6        4.12       -0.71      3.32 o 
  10   1   6        0.82        3.07      4.13 o 
 -12   2   6        5.23        9.44      4.02 o 
 -11   2   6       20.79       17.98      3.95 o 
 -10   2   6       33.74       34.36      5.82 o 
  -9   2   6       31.08       27.50      3.62 o 
  -8   2   6       40.05       45.70      3.93 o 
  -7   2   6       26.15       23.88      3.74 o 
  -6   2   6     1165.61     1244.73     20.49 o 
  -5   2   6       99.21      110.80      4.39 o 
  -4   2   6      885.56     1009.45     14.06 o 
  -3   2   6      147.82      114.55      2.66 o 
  -2   2   6      854.24      842.67     11.92 o 
  -1   2   6     2128.76     2427.36     30.55 o 
   0   2   6     1348.46     1411.53     18.85 o 
   1   2   6      718.87      723.09      9.94 o 
   2   2   6      580.39      604.23      9.51 o 
   3   2   6      141.08      143.37      4.58 o 
   4   2   6      195.02      185.09      5.16 o 
   5   2   6      293.08      273.53      6.34 o 
   6   2   6     1064.12     1076.18     17.00 o 
   7   2   6       43.77       57.75      4.60 o 
   8   2   6        1.96        0.66      3.17 o 
   9   2   6       42.28       44.52      5.61 o 
  10   2   6        8.75        3.71      4.99 o 
 -12   3   6       32.06       35.56      5.09 o 
 -11   3   6        5.83        7.22      3.55 o 
 -10   3   6       86.31       96.79      6.11 o 
  -9   3   6       40.35       39.44      4.03 o 
  -8   3   6       21.60       10.67      2.60 o 
  -7   3   6       48.97       52.26      4.46 o 
  -6   3   6       39.10       45.89      3.33 o 
  -5   3   6       75.47       84.51      3.47 o 
  -4   3   6     1275.31     1319.68     17.53 o 
  -3   3   6      532.44      462.51      8.09 o 
  -2   3   6      383.38      431.19     14.34 o 
  -1   3   6       65.08       49.28      2.36 o 
   0   3   6     1458.53     1601.72     20.22 o 
   1   3   6       38.37       30.81      1.69 o 
   2   3   6      398.17      421.11      7.32 o 
   3   3   6      102.38       87.61      3.57 o 
   4   3   6       95.86       83.56      3.69 o 
   5   3   6      140.54      132.38      4.95 o 
   6   3   6      210.21      198.69      6.76 o 
   7   3   6      203.30      191.83      8.06 o 
   8   3   6       49.14       43.44      5.59 o 
   9   3   6       72.31       78.01      7.59 o 
  10   3   6        0.03       -0.75      5.76 o 
 -12   4   6        3.88        3.30      3.82 o 
 -11   4   6        2.65       -2.17      3.13 o 
 -10   4   6        0.43       -0.41      3.78 o 
  -9   4   6       42.56       44.19      4.11 o 
  -8   4   6       83.75      110.67      6.27 o 
  -7   4   6       44.82       50.40      3.23 o 
  -6   4   6      143.19      132.37      5.01 o 
  -5   4   6       19.91       10.61      2.78 o 
  -4   4   6      932.70     1038.13     18.35 o 
  -3   4   6     3462.87     3910.19     62.41 o 
  -2   4   6     2862.11     3080.08     35.62 o 
  -1   4   6     2777.56     3291.30     41.18 o 
   0   4   6       15.44       11.99      1.42 o 
   1   4   6       94.51       77.11      2.72 o 
   2   4   6       79.35       87.04      3.55 o 
   3   4   6      425.93      401.02      7.53 o 
   4   4   6       78.92       68.17      3.73 o 
   5   4   6       60.63       57.79      3.98 o 
   6   4   6        1.42       -0.06      2.16 o 
   7   4   6       24.34       33.62      4.31 o 
   8   4   6        0.47       -0.80      4.12 o 
   9   4   6        8.62        3.91      4.13 o 
 -12   5   6        0.83        0.96      3.63 o 
 -11   5   6        1.89        2.72      3.46 o 
 -10   5   6        2.90        1.33      2.64 o 
  -9   5   6      468.68      468.35     11.04 o 
  -8   5   6      450.13      454.49      9.45 o 
  -7   5   6        0.96       -0.77      1.14 o 
  -6   5   6       55.78       62.71      4.41 o 
  -5   5   6      362.78      419.76     14.09 o 
  -4   5   6       33.14       31.41      2.48 o 
  -3   5   6        3.37        2.01      0.90 o 
  -2   5   6     4738.03     5136.96     77.18 o 
  -1   5   6     9688.31    10204.30    134.94 o 
   0   5   6       27.56       24.16      1.78 o 
   1   5   6       70.29       59.26      3.42 o 
   2   5   6      637.50      630.64      9.23 o 
   3   5   6      161.25      151.21      5.63 o 
   4   5   6      417.53      446.51      8.58 o 
   5   5   6        1.13        4.12      2.00 o 
   6   5   6      371.64      352.26      9.21 o 
   7   5   6       16.60       16.59      3.22 o 
   8   5   6       22.54       26.43      4.76 o 
   9   5   6       38.17       44.26      6.51 o 
 -12   6   6      255.49      311.06     34.74 o 
 -11   6   6       48.16       52.02      6.36 o 
 -10   6   6       39.41       33.29      4.05 o 
  -9   6   6       16.16        6.09      5.22 o 
  -8   6   6        0.76        0.00      2.50 o 
  -7   6   6       11.73       12.55      2.76 o 
  -6   6   6        1.44       -1.37      1.80 o 
  -5   6   6      567.54      531.18     10.68 o 
  -4   6   6      196.90      201.39      4.64 o 
  -3   6   6        1.24        4.89      1.55 o 
  -2   6   6      886.29      810.48     15.39 o 
  -1   6   6       27.92       39.32      3.58 o 
   0   6   6      377.34      413.82      6.94 o 
   1   6   6      139.81      176.84      4.59 o 
   2   6   6     1637.81     1615.88     28.80 o 
   3   6   6      196.77      207.54      4.89 o 
   4   6   6       88.70       94.37      4.41 o 
   5   6   6      156.93      145.92      5.78 o 
   6   6   6        6.12       -1.80      2.10 o 
   7   6   6      149.55      156.77      7.08 o 
   8   6   6       83.88       75.54      5.97 o 
   9   6   6        5.47        0.73      3.97 o 
 -12   7   6        4.07       -0.76      7.26 o 
 -11   7   6       51.20       27.00     14.61 o 
 -10   7   6      210.08      230.93     16.87 o 
  -9   7   6       29.49       29.13      6.87 o 
  -8   7   6      333.03      312.91     15.20 o 
  -7   7   6        8.62        5.45      3.54 o 
  -6   7   6       57.78       67.48      7.45 o 
  -5   7   6       27.49       20.25      2.97 o 
  -4   7   6      868.90      914.44     20.80 o 
  -3   7   6       11.74        5.41      3.40 o 
  -2   7   6      175.77      178.88      5.09 o 
  -1   7   6      262.01      259.45      7.17 o 
   0   7   6      182.78      181.07      4.54 o 
   1   7   6     1010.02      919.76     13.95 o 
   2   7   6      721.93      691.21     14.63 o 
   3   7   6      133.25      155.00      5.61 o 
   4   7   6        1.72        1.79      1.62 o 
   5   7   6      281.27      266.79      7.07 o 
   6   7   6        3.09       -1.55      2.16 o 
   7   7   6       69.12       54.35      4.43 o 
   8   7   6        0.47        2.09      3.15 o 
   9   7   6      104.04      136.17     12.26 o 
 -11   8   6        0.95       -5.96      5.96 o 
 -10   8   6       93.91      114.35     24.29 o 
  -9   8   6        2.52        2.62      4.12 o 
  -8   8   6      202.86      186.96     10.95 o 
  -7   8   6       91.96      109.08     12.70 o 
  -6   8   6     1210.97     1252.31     28.13 o 
  -5   8   6      815.35      820.98     22.82 o 
  -4   8   6       15.93        6.01      2.24 o 
  -3   8   6      104.70       94.72      5.94 o 
  -2   8   6       37.60       37.35      3.93 o 
  -1   8   6      946.44      906.53     16.55 o 
   0   8   6      279.47      280.40      6.30 o 
   1   8   6      429.45      408.77      8.24 o 
   2   8   6      207.92      226.69      6.29 o 
   3   8   6        9.92       10.28      2.19 o 
   4   8   6      241.45      231.40      7.12 o 
   5   8   6        2.25        4.46      1.81 o 
   6   8   6        4.49        7.62      2.42 o 
   7   8   6       48.79       43.21      4.15 o 
   8   8   6       61.63       74.71      5.26 o 
   9   8   6       40.95       50.78      5.96 o 
 -11   9   6        2.07        5.87      8.58 o 
 -10   9   6       14.29       18.06      6.74 o 
  -9   9   6        4.58        1.09      4.82 o 
  -8   9   6       33.28       42.88      5.91 o 
  -7   9   6       81.77       81.38      6.94 o 
  -6   9   6      265.99      258.81     11.04 o 
  -5   9   6        4.49       -2.46      2.46 o 
  -4   9   6     1245.12     1295.71     27.37 o 
  -3   9   6      116.40      106.50      5.25 o 
  -2   9   6      314.92      279.67      8.60 o 
  -1   9   6      469.63      468.14      9.76 o 
   0   9   6       32.00       34.27      4.95 o 
   1   9   6      779.69      764.77     12.62 o 
   2   9   6       97.89       83.25      3.91 o 
   3   9   6        9.51        6.60      2.12 o 
   4   9   6        0.36       -0.83      1.96 o 
   5   9   6        0.15       -0.28      2.31 o 
   6   9   6       56.07       46.34      4.40 o 
   7   9   6        0.36        2.94      2.39 o 
   8   9   6       61.99       69.38      4.80 o 
 -11  10   6        7.08        2.68      6.28 o 
 -10  10   6        0.98       -2.94      5.50 o 
  -9  10   6       10.20       15.08      4.94 o 
  -8  10   6       16.92       18.81      4.69 o 
  -7  10   6       12.27       16.20      4.19 o 
  -6  10   6        0.41        1.43      2.92 o 
  -5  10   6      216.97      211.28      8.81 o 
  -4  10   6     1039.04      969.24     21.57 o 
  -3  10   6      680.88      608.38     13.22 o 
  -2  10   6      359.82      388.77     15.03 o 
  -1  10   6      120.59      122.82      8.93 o 
   0  10   6       12.64       12.19      3.82 o 
   1  10   6        4.66        6.20      2.31 o 
   2  10   6       41.25       39.29      4.32 o 
   3  10   6       27.34       21.37      4.41 o 
   4  10   6      150.35      161.14      5.64 o 
   5  10   6       14.70       15.37      2.68 o 
   6  10   6        1.99        0.53      2.54 o 
   7  10   6       49.78       37.17      4.12 o 
   8  10   6        7.38        8.04      6.42 o 
 -10  11   6       55.45       53.63     15.68 o 
  -9  11   6       44.27       44.43      7.95 o 
  -8  11   6       18.58       14.58      4.53 o 
  -7  11   6      182.03      170.36      9.30 o 
  -6  11   6      325.93      334.49     11.48 o 
  -5  11   6      282.89      257.90      9.03 o 
  -4  11   6        2.41        6.52      3.82 o 
  -3  11   6       18.62       15.08      3.70 o 
  -2  11   6      831.49      831.32     21.41 o 
  -1  11   6      237.39      217.91     16.96 o 
   0  11   6       19.94       24.91      4.77 o 
   1  11   6        8.73       10.31      2.61 o 
   2  11   6      117.46      117.12      6.75 o 
   3  11   6        0.42       -2.76      2.76 o 
   4  11   6        0.54        4.79      3.52 o 
   5  11   6      123.44      132.44      9.33 o 
   6  11   6      134.05      119.42      9.58 o 
   7  11   6        3.81        8.92      7.55 o 
 -10  12   6       20.19        8.65      5.33 o 
  -9  12   6       95.66       99.55      8.11 o 
  -8  12   6       53.60       56.52      6.06 o 
  -7  12   6       89.61       76.23      7.28 o 
  -6  12   6       17.90       26.95      6.45 o 
  -5  12   6       43.07       46.76      6.98 o 
  -4  12   6      299.52      281.76     13.54 o 
  -3  12   6        2.28       -0.14      3.19 o 
  -2  12   6      232.94      203.27      9.53 o 
  -1  12   6      408.23      409.37     16.34 o 
   0  12   6      481.16      488.88     37.46 o 
   1  12   6      565.90      565.00     14.77 o 
   2  12   6       93.79       91.59      6.49 o 
   3  12   6        0.38       -0.92      4.26 o 
   4  12   6       70.92       85.00      7.48 o 
   5  12   6       21.60       16.57      6.60 o 
   6  12   6       17.07        9.98      5.71 o 
   7  12   6        8.94        3.08      5.79 o 
  -9  13   6       16.21       14.52      7.38 o 
  -8  13   6        3.97        5.17      6.44 o 
  -7  13   6       21.69       26.87      7.06 o 
  -6  13   6        3.05       10.25      5.38 o 
  -5  13   6       12.18       10.33      8.43 o 
  -4  13   6        7.81       13.42      4.65 o 
  -3  13   6        4.39        2.52      5.26 o 
  -2  13   6      139.12      105.22      7.89 o 
  -1  13   6       72.20       71.16      7.78 o 
   0  13   6      114.91      124.37     10.30 o 
   1  13   6       87.53       94.58      7.98 o 
   2  13   6      236.98      242.36     10.03 o 
   3  13   6      514.28      504.19     27.26 o 
   4  13   6       12.52        9.63      4.56 o 
   5  13   6        0.81       -1.88      4.68 o 
   6  13   6       10.31        4.17      5.31 o 
  -8  14   6        2.47        5.85     13.22 o 
  -7  14   6       40.38       43.73     17.34 o 
  -6  14   6        0.00       -4.64      4.64 o 
  -5  14   6        3.39       -0.49      5.91 o 
  -4  14   6      173.97      173.16     12.54 o 
  -3  14   6      150.35      141.60     12.40 o 
  -2  14   6        2.87        0.66      3.24 o 
  -1  14   6       27.56       25.71      4.76 o 
   0  14   6       41.27       45.63      8.21 o 
   1  14   6        4.02        4.61      3.03 o 
   2  14   6      325.85      335.28     13.21 o 
   3  14   6      566.28      576.17     19.87 o 
   4  14   6        4.24        8.18      4.78 o 
   5  14   6       17.64       16.63      6.08 o 
   6  14   6        4.01        2.44      5.53 o 
  -8  15   6       57.91       71.01     11.19 o 
  -7  15   6       34.46       30.58      8.07 o 
  -6  15   6        0.41        5.84      5.69 o 
  -5  15   6        3.65       -4.61      4.61 o 
  -4  15   6      103.21      109.04     10.33 o 
  -3  15   6      194.90      186.60     14.68 o 
  -2  15   6       31.25       34.30      7.72 o 
  -1  15   6        4.67        1.73      4.87 o 
   0  15   6       11.68       13.59      6.57 o 
   1  15   6       72.67       71.61      6.29 o 
   2  15   6       46.75       52.20     14.75 o 
   3  15   6      166.36      168.12     13.65 o 
   4  15   6        4.55        2.46      4.88 o 
   5  15   6       55.66       57.78      8.40 o 
  -7  16   6       70.94       96.44     16.14 o 
  -6  16   6      222.30      247.68     22.53 o 
  -5  16   6      500.36      571.02     30.70 o 
  -4  16   6      102.72      126.68     14.63 o 
  -3  16   6        9.16        6.63      5.94 o 
  -2  16   6        7.90        4.60      5.76 o 
  -1  16   6       10.11       17.99      6.59 o 
   0  16   6       17.38       20.36      6.98 o 
   1  16   6       58.64       71.43      6.63 o 
   2  16   6      186.64      213.43     12.19 o 
   3  16   6        1.59        4.84      4.62 o 
   4  16   6       40.25       36.74      6.83 o 
  -5  17   6        1.14        9.27      8.17 o 
  -4  17   6      102.10      131.54     15.37 o 
  -3  17   6       22.61       32.05      8.90 o 
  -2  17   6      104.72      131.04     14.72 o 
  -1  17   6        1.25        3.58      5.74 o 
   0  17   6        0.79       -1.25      3.01 o 
   1  17   6      364.86      481.53     16.78 o 
   2  17   6        9.92       11.43      4.88 o 
   3  17   6       25.89       20.69      5.84 o 
  -3  18   6      113.42      145.76     16.30 o 
  -2  18   6        0.00        4.15      6.88 o 
  -1  18   6      169.30      204.82     18.86 o 
   0  18   6        1.73       -0.99      3.42 o 
   1  18   6        0.00       -1.21      4.84 o 
 -12   1   7       22.04       28.93      5.17 o 
 -11   1   7        2.48       -1.02      3.05 o 
 -10   1   7      123.39      108.82      6.46 o 
  -9   1   7       76.75       68.64      5.83 o 
  -8   1   7      280.76      287.65      8.18 o 
  -7   1   7      339.18      350.62      7.89 o 
  -6   1   7      290.91      282.02      6.01 o 
  -5   1   7      491.26      522.90     10.51 o 
  -4   1   7      201.08      212.50      4.59 o 
  -3   1   7        1.63        1.19      0.98 o 
  -2   1   7      681.96      609.36     17.30 o 
  -1   1   7      144.19      179.55      4.12 o 
   0   1   7        1.38        0.84      0.98 o 
   1   1   7      489.91      438.85      8.98 o 
   2   1   7     3771.94     3856.61     42.17 o 
   3   1   7      743.77      775.32     12.81 o 
   4   1   7       36.54       42.71      2.84 o 
   5   1   7        0.13        0.96      1.83 o 
   6   1   7      293.59      278.94      8.18 o 
   7   1   7       12.04        8.40      3.09 o 
   8   1   7       65.92       69.74      5.64 o 
   9   1   7       79.48       94.05      8.31 o 
 -12   2   7       17.63       13.72      4.84 o 
 -11   2   7        0.24        3.49      3.22 o 
 -10   2   7       29.84       22.48      3.82 o 
  -9   2   7        0.95        0.11      2.27 o 
  -8   2   7       11.34       13.05      2.62 o 
  -7   2   7       17.95        7.07      1.84 o 
  -6   2   7      251.23      245.88     10.15 o 
  -5   2   7       84.05       92.01      3.05 o 
  -4   2   7      255.51      274.59      4.78 o 
  -3   2   7      109.86      113.79      2.64 o 
  -2   2   7      483.44      519.11      9.33 o 
  -1   2   7     2127.54     2178.34     23.75 o 
   0   2   7     1189.14     1187.32     14.22 o 
   1   2   7      495.19      557.97     11.27 o 
   2   2   7        8.31        1.89      1.19 o 
   3   2   7        1.63        1.81      1.21 o 
   4   2   7        2.73        1.96      1.50 o 
   5   2   7       19.06       22.16      2.69 o 
   6   2   7      186.76      182.94      6.89 o 
   7   2   7      150.76      147.08      8.90 o 
   8   2   7       10.62        6.33      3.77 o 
   9   2   7       79.38       85.80      7.40 o 
 -12   3   7       11.22        0.26      3.68 o 
 -11   3   7        9.34        6.41      4.42 o 
 -10   3   7        4.75        1.92      2.78 o 
  -9   3   7      231.13      211.19      7.70 o 
  -8   3   7      786.08      806.85     15.52 o 
  -7   3   7       53.91       58.24      3.51 o 
  -6   3   7        0.00       -0.74      1.37 o 
  -5   3   7        0.66        4.60      1.16 o 
  -4   3   7       99.77      151.49      4.46 o 
  -3   3   7     1534.60     1622.18     19.88 o 
  -2   3   7       55.19       41.41      3.02 o 
  -1   3   7        0.01        1.19      0.83 o 
   0   3   7      433.04      521.49     14.89 o 
   1   3   7      134.84      184.43      3.74 o 
   2   3   7       13.88        9.42      1.28 o 
   3   3   7       53.23       53.55      3.74 o 
   4   3   7       17.68       12.77      2.15 o 
   5   3   7      486.24      448.36     11.58 o 
   6   3   7       41.31       40.42      4.02 o 
   7   3   7        0.13        2.07      3.08 o 
   8   3   7       29.27       23.90      4.90 o 
   9   3   7       52.17       55.45      7.20 o 
 -12   4   7       22.09       15.26      4.37 o 
 -11   4   7        3.13        1.13      3.27 o 
 -10   4   7      248.64      241.72      8.61 o 
  -9   4   7      803.67      783.14     15.70 o 
  -8   4   7      556.90      576.41     12.12 o 
  -7   4   7       23.98       14.17      2.14 o 
  -6   4   7       28.32       31.93      4.51 o 
  -5   4   7        0.17       -0.63      1.38 o 
  -4   4   7      220.44      231.69      6.04 o 
  -3   4   7        4.43        6.00      1.40 o 
  -2   4   7      278.03      281.86      6.05 o 
  -1   4   7      602.94      713.99     11.03 o 
   0   4   7     1270.76     1338.66     18.81 o 
   1   4   7      289.40      273.30      5.08 o 
   2   4   7       46.17       50.07      2.26 o 
   3   4   7      497.16      490.94     10.53 o 
   4   4   7        1.52        2.61      1.66 o 
   5   4   7       11.67        6.37      2.18 o 
   6   4   7       84.47       79.36      8.15 o 
   7   4   7      187.88      215.93      9.10 o 
   8   4   7      127.49      131.59      8.94 o 
   9   4   7        0.41        1.68      4.25 o 
 -12   5   7        9.97        5.41      3.79 o 
 -11   5   7        3.68       -2.68      2.99 o 
 -10   5   7       27.44       30.18      3.92 o 
  -9   5   7        6.45       15.39      2.79 o 
  -8   5   7       28.85       25.19      3.41 o 
  -7   5   7       13.25       19.25      3.22 o 
  -6   5   7      146.33      154.43      6.60 o 
  -5   5   7      639.75      649.28     13.39 o 
  -4   5   7       66.02       63.06      3.49 o 
  -3   5   7       33.35       35.42      2.29 o 
  -2   5   7       85.92      117.25      2.80 o 
  -1   5   7       95.77       64.01      3.17 o 
   0   5   7       65.69       76.15      3.25 o 
   1   5   7      122.60      119.94      8.01 o 
   2   5   7      147.42      134.35      5.76 o 
   3   5   7      254.15      259.08      7.56 o 
   4   5   7       56.02       62.88      3.65 o 
   5   5   7      130.27      134.15      5.92 o 
   6   5   7       37.24       30.03      4.07 o 
   7   5   7        1.16        1.26      3.04 o 
   8   5   7       44.97       41.38      5.52 o 
   9   5   7       63.36       73.45      7.45 o 
 -12   6   7       20.66        9.82      7.71 o 
 -11   6   7       71.95       67.18     13.95 o 
 -10   6   7       28.05       30.98      7.86 o 
  -9   6   7       98.92      115.95      9.10 o 
  -8   6   7       83.64       80.45      6.21 o 
  -7   6   7       82.26       76.02     10.70 o 
  -6   6   7      128.65      114.19      6.34 o 
  -5   6   7      436.35      444.43      9.49 o 
  -4   6   7        0.16       -1.07      1.07 o 
  -3   6   7       35.43       46.38      2.47 o 
  -2   6   7       24.11       26.10      3.94 o 
  -1   6   7      109.18      143.33      3.28 o 
   0   6   7      308.65      322.15      5.78 o 
   1   6   7      932.03      958.74     14.74 o 
   2   6   7        7.39        8.01      2.13 o 
   3   6   7      379.96      373.93      7.73 o 
   4   6   7       86.48       81.64      4.28 o 
   5   6   7      125.24      128.39      5.74 o 
   6   6   7      115.03      108.84      8.72 o 
   7   6   7      220.52      237.88      8.41 o 
   8   6   7        3.20       -2.50      3.51 o 
   9   6   7       11.04       12.13      4.73 o 
 -12   7   7      298.94      361.60     22.20 o 
 -11   7   7        1.96       -1.76      5.72 o 
 -10   7   7       20.33       30.23      7.75 o 
  -9   7   7       10.77        4.86      7.46 o 
  -8   7   7       53.99       44.28      6.06 o 
  -7   7   7        1.81       -0.04      3.00 o 
  -6   7   7      171.08      166.54      8.21 o 
  -5   7   7      366.30      372.62     14.03 o 
  -4   7   7      117.13      106.68      4.96 o 
  -3   7   7      178.64      153.59      9.78 o 
  -2   7   7       29.67       28.76      3.59 o 
  -1   7   7       10.91        2.88      2.03 o 
   0   7   7      206.73      203.22      4.64 o 
   1   7   7       86.95      106.55      5.22 o 
   2   7   7      239.18      249.62      7.93 o 
   3   7   7       13.34       10.47      2.28 o 
   4   7   7       21.15       14.99      2.14 o 
   5   7   7       34.80       42.91      3.52 o 
   6   7   7        7.86        3.29      2.46 o 
   7   7   7       15.09       14.22      3.28 o 
   8   7   7       49.94       55.03      5.41 o 
 -11   8   7       67.77       90.60     12.04 o 
 -10   8   7       15.44       17.67      6.83 o 
  -9   8   7       18.14       29.62      5.70 o 
  -8   8   7      300.18      286.07     12.19 o 
  -7   8   7       60.96       43.26      5.47 o 
  -6   8   7     1244.86     1215.67     28.74 o 
  -5   8   7      242.96      208.71     15.49 o 
  -4   8   7       18.33       15.25      8.26 o 
  -3   8   7       28.10       28.37      4.12 o 
  -2   8   7      174.61      169.42      9.06 o 
  -1   8   7       30.22       37.99      3.86 o 
   0   8   7       16.16       19.22      1.80 o 
   1   8   7       82.76       55.58      5.83 o 
   2   8   7      866.59      819.63     14.97 o 
   3   8   7      763.17      766.82     14.73 o 
   4   8   7      136.24      136.54      6.20 o 
   5   8   7        7.69        6.45      2.77 o 
   6   8   7       60.33       73.52      6.76 o 
   7   8   7       16.17       21.91      3.50 o 
   8   8   7        0.05       -0.61      3.33 o 
 -11   9   7        8.42        6.45      6.83 o 
 -10   9   7       98.85      110.44     31.82 o 
  -9   9   7        6.72        6.16      5.94 o 
  -8   9   7        3.84        1.70      3.78 o 
  -7   9   7        0.75        2.08      3.34 o 
  -6   9   7      154.37      144.36      8.67 o 
  -5   9   7      260.10      261.65      9.82 o 
  -4   9   7      713.20      625.76     16.06 o 
  -3   9   7       48.65       43.31      4.21 o 
  -2   9   7      426.16      379.86     11.45 o 
  -1   9   7     2014.89     1903.71     37.37 o 
   0   9   7       63.20       62.52      2.73 o 
   1   9   7      222.33      246.17      7.03 o 
   2   9   7      488.84      457.26     12.77 o 
   3   9   7        8.09        7.93      2.29 o 
   4   9   7        2.74        1.80      2.30 o 
   5   9   7       75.93       70.60      5.52 o 
   6   9   7        1.13        3.09      2.88 o 
   7   9   7       58.60       60.92      5.49 o 
   8   9   7       58.27       73.10      6.32 o 
 -11  10   7       55.55       72.39     10.65 o 
 -10  10   7       76.44       81.88     16.17 o 
  -9  10   7      170.57      186.07     17.97 o 
  -8  10   7      136.14      136.84      9.59 o 
  -7  10   7       58.82       43.60      5.48 o 
  -6  10   7       16.25       13.58      3.83 o 
  -5  10   7       26.92       20.19      4.42 o 
  -4  10   7      413.71      409.80     15.66 o 
  -3  10   7       81.80       87.44      7.66 o 
  -2  10   7       31.31       22.74      3.34 o 
  -1  10   7     1788.47     1676.77     33.12 o 
   0  10   7       81.08       91.33      4.93 o 
   1  10   7      823.84      788.68     15.79 o 
   2  10   7      416.09      411.09     14.00 o 
   3  10   7       16.73       16.38      2.81 o 
   4  10   7       49.82       52.98      4.36 o 
   5  10   7      226.80      254.95      8.17 o 
   6  10   7       35.16       34.03      4.09 o 
   7  10   7        2.85       -0.81      3.13 o 
 -10  11   7        0.76       14.15      8.08 o 
  -9  11   7       72.40       95.96      8.77 o 
  -8  11   7       45.97       54.08      7.92 o 
  -7  11   7       35.49       31.61      7.03 o 
  -6  11   7        2.26        6.21      3.31 o 
  -5  11   7      406.12      430.69     12.89 o 
  -4  11   7      148.59      144.33      7.00 o 
  -3  11   7      624.23      646.89     13.83 o 
  -2  11   7      834.61      759.25     24.58 o 
  -1  11   7       94.50      106.37      9.15 o 
   0  11   7      847.08      818.95     33.84 o 
   1  11   7       27.84       28.12      6.09 o 
   2  11   7      139.29      145.15      7.95 o 
   3  11   7      119.62      106.78      7.74 o 
   4  11   7       28.17       32.11      5.30 o 
   5  11   7        0.90        1.09      4.08 o 
   6  11   7        2.42        0.53      4.48 o 
   7  11   7        1.01        1.81      5.26 o 
 -10  12   7       10.97        9.55      6.65 o 
  -9  12   7       52.25       54.31      6.84 o 
  -8  12   7       70.78       61.94      8.16 o 
  -7  12   7      159.48      148.70      8.50 o 
  -6  12   7        2.57        4.32      3.08 o 
  -5  12   7      188.95      191.77     12.47 o 
  -4  12   7       10.73        2.88      3.71 o 
  -3  12   7      111.07       94.54      7.70 o 
  -2  12   7       46.20       28.65      4.67 o 
  -1  12   7       30.54       19.45      8.22 o 
   0  12   7      402.50      409.63     17.14 o 
   1  12   7       89.27       95.76      6.27 o 
   2  12   7       78.74       66.97      6.79 o 
   3  12   7        0.65        5.46      3.56 o 
   4  12   7       20.13       27.45      5.32 o 
   5  12   7       76.91       87.00     11.94 o 
   6  12   7       25.40       23.11      6.81 o 
  -9  13   7      150.92      137.69      8.50 o 
  -8  13   7        1.50       -3.77      5.72 o 
  -7  13   7      216.51      234.67     16.71 o 
  -6  13   7       57.60       46.17     11.26 o 
  -5  13   7       69.86       64.56      8.48 o 
  -4  13   7       56.36       58.97      7.79 o 
  -3  13   7      171.15      170.84     13.73 o 
  -2  13   7        3.61        7.34      3.84 o 
  -1  13   7        5.02        2.05      5.16 o 
   0  13   7       61.02       68.96      8.34 o 
   1  13   7        0.00       -2.26      2.65 o 
   2  13   7       38.51       41.81      5.56 o 
   3  13   7       76.17       85.38      7.46 o 
   4  13   7      195.41      216.40     16.40 o 
   5  13   7       29.18       33.08      6.98 o 
   6  13   7        0.18       -2.47      5.40 o 
  -8  14   7       26.70       30.09      8.30 o 
  -7  14   7        7.20       -1.36      5.78 o 
  -6  14   7       68.85       70.62     14.82 o 
  -5  14   7      451.06      486.79     20.39 o 
  -4  14   7       57.86       51.66      7.56 o 
  -3  14   7       58.63       57.99      7.65 o 
  -2  14   7       15.26       15.81      4.44 o 
  -1  14   7        3.84        5.89      4.19 o 
   0  14   7       20.59       22.65      5.92 o 
   1  14   7      144.63      182.26     10.07 o 
   2  14   7       63.18       72.36      7.24 o 
   3  14   7        4.67        9.85      4.86 o 
   4  14   7      133.14      123.75     16.05 o 
   5  14   7       78.96       89.59     10.11 o 
  -8  15   7       90.25       79.02     12.23 o 
  -7  15   7       44.43       37.64     12.68 o 
  -6  15   7        3.28        8.99      8.78 o 
  -5  15   7      257.66      248.94     15.41 o 
  -4  15   7       64.28       72.42      9.13 o 
  -3  15   7       14.14       13.63      5.07 o 
  -2  15   7        0.53       -0.39      4.20 o 
  -1  15   7       79.36      104.56     12.69 o 
   0  15   7       47.00       39.08      8.79 o 
   1  15   7        0.01       -2.32      3.38 o 
   2  15   7        9.10        2.44      4.05 o 
   3  15   7       65.12       67.05     17.19 o 
   4  15   7        1.50       -0.08      4.90 o 
  -7  16   7       25.25       28.67      8.24 o 
  -6  16   7       77.61      102.53     15.07 o 
  -5  16   7       13.54        4.38      7.58 o 
  -4  16   7       36.06       29.35      8.77 o 
  -3  16   7      170.68      196.13     16.00 o 
  -2  16   7        0.78       -2.45      5.02 o 
  -1  16   7      177.57      197.84     18.07 o 
   0  16   7       18.11       18.56      7.51 o 
   1  16   7       11.91        7.19      4.02 o 
   2  16   7       48.64       38.51      6.39 o 
   3  16   7        1.59        0.25      4.47 o 
  -5  17   7        4.43       -6.49      6.49 o 
  -4  17   7       31.66       43.79     10.09 o 
  -3  17   7       14.07       24.80      8.40 o 
  -2  17   7        1.02        1.94      5.79 o 
  -1  17   7        9.75        3.84      6.78 o 
   0  17   7        9.49        9.47      3.83 o 
   1  17   7        1.22       -3.19      4.04 o 
   2  17   7        4.44       13.36      6.70 o 
  -3  18   7        1.87       11.86      7.97 o 
  -2  18   7        0.54        0.34      6.99 o 
  -1  18   7       10.47       22.00      8.61 o 
   0  18   7       10.67       11.29      4.08 o 
 -13   0   8        0.23       -5.14      6.49 o 
 -12   0   8       19.43       28.37      8.02 o 
 -11   0   8      163.33      204.56     14.33 o 
 -10   0   8      114.46      108.17      9.93 o 
  -9   0   8      166.59      191.30     11.39 o 
  -8   0   8       31.63       23.65      4.05 o 
  -7   0   8      198.49      181.87      8.16 o 
  -6   0   8      280.64      329.56     10.25 o 
  -5   0   8     3519.93     3442.21     61.56 o 
  -4   0   8       17.83       22.88      3.40 o 
  -3   0   8     2393.72     2360.22     42.83 o 
  -2   0   8        2.18        3.69      3.24 o 
  -1   0   8     1714.30     1654.13     31.17 o 
   0   0   8      185.07      208.60      7.95 o 
   1   0   8     2608.32     2737.13     50.02 o 
   2   0   8        5.54        7.96      2.19 o 
   3   0   8      465.79      534.32     12.74 o 
   4   0   8      443.04      466.85     16.44 o 
   5   0   8       94.44      107.61     12.43 o 
   6   0   8        4.08        4.46      3.75 o 
   7   0   8        6.48        7.63      4.34 o 
   8   0   8       28.22       26.25      7.94 o 
   9   0   8        1.89        8.08      5.58 o 
 -12   1   8        2.29       -3.55      3.55 o 
 -11   1   8       28.21       26.97      4.67 o 
 -10   1   8        8.90        9.34      3.45 o 
  -9   1   8       11.78       15.43      3.14 o 
  -8   1   8       68.52       84.24      5.23 o 
  -7   1   8      176.38      185.94      5.67 o 
  -6   1   8        2.90        4.31      1.62 o 
  -5   1   8        0.04        0.31      1.20 o 
  -4   1   8       18.15       23.07      1.76 o 
  -3   1   8     3776.92     3586.47     44.49 o 
  -2   1   8      397.97      384.89      6.98 o 
  -1   1   8      155.11      166.28      3.89 o 
   0   1   8      315.03      284.46      5.53 o 
   1   1   8     1315.08     1339.67     16.56 o 
   2   1   8       56.67       51.40      2.74 o 
   3   1   8        0.00        0.98      1.37 o 
   4   1   8        0.34        0.54      1.73 o 
   5   1   8        2.74        1.61      2.11 o 
   6   1   8       61.26       63.90      4.76 o 
   7   1   8       15.63       18.22      3.52 o 
   8   1   8       18.66       15.45      4.44 o 
   9   1   8        7.31        5.27      4.37 o 
 -12   2   8        1.16        1.54      3.90 o 
 -11   2   8        3.29        0.69      3.14 o 
 -10   2   8       54.28       43.47      6.31 o 
  -9   2   8       38.92       38.31      5.90 o 
  -8   2   8      158.85      146.66      6.23 o 
  -7   2   8       34.25       35.49      3.19 o 
  -6   2   8      517.67      538.95     11.96 o 
  -5   2   8      259.33      249.67      4.82 o 
  -4   2   8      176.28      205.89      3.91 o 
  -3   2   8      147.86      131.14      3.13 o 
  -2   2   8      609.74      709.07     12.02 o 
  -1   2   8     3213.15     3383.01     33.91 o 
   0   2   8      873.25      919.52     13.05 o 
   1   2   8      204.15      187.25      4.58 o 
   2   2   8      342.16      367.87      7.04 o 
   3   2   8       11.28        9.12      1.95 o 
   4   2   8      226.74      198.15      5.54 o 
   5   2   8        0.12       -0.86      2.16 o 
   6   2   8        1.80        2.41      2.59 o 
   7   2   8       73.00       82.56      6.42 o 
   8   2   8        1.84       -3.33      3.33 o 
   9   2   8       11.55        8.65      4.52 o 
 -12   3   8      118.26      125.97      8.81 o 
 -11   3   8        1.99        5.00      3.17 o 
 -10   3   8      148.33      149.13      9.18 o 
  -9   3   8      161.84      149.68      6.55 o 
  -8   3   8       35.02       31.65      3.78 o 
  -7   3   8       68.70       63.42      5.27 o 
  -6   3   8      671.73      646.58     11.12 o 
  -5   3   8       99.10       99.47      3.12 o 
  -4   3   8       26.74       33.18      1.89 o 
  -3   3   8      515.98      552.10      7.93 o 
  -2   3   8     2729.66     2809.81     34.94 o 
  -1   3   8      270.95      304.44      5.58 o 
   0   3   8       79.53      102.60      2.96 o 
   1   3   8      436.57      418.57      6.58 o 
   2   3   8       71.43       69.59      3.57 o 
   3   3   8      142.34      155.44      5.33 o 
   4   3   8      496.91      503.66     10.74 o 
   5   3   8      153.34      153.61      6.70 o 
   6   3   8      177.07      170.52     10.84 o 
   7   3   8       79.17       73.43      6.76 o 
   8   3   8       11.70       15.10      4.62 o 
   9   3   8      101.86      104.38      8.94 o 
 -12   4   8        0.00       -1.82      3.71 o 
 -11   4   8       62.28       55.47      5.45 o 
 -10   4   8        5.52        1.64      2.78 o 
  -9   4   8      106.20       91.37      5.33 o 
  -8   4   8        7.77       10.07      2.70 o 
  -7   4   8       12.83       12.46      2.01 o 
  -6   4   8        2.66        3.94      1.22 o 
  -5   4   8        4.23        6.58      2.10 o 
  -4   4   8     2331.22     2466.00     33.26 o 
  -3   4   8        0.55        3.98      1.37 o 
  -2   4   8     1354.43     1519.02     25.46 o 
  -1   4   8       29.19       26.43      2.20 o 
   0   4   8      220.11      269.10      5.08 o 
   1   4   8      304.12      318.89      5.62 o 
   2   4   8      686.50      606.17     11.30 o 
   3   4   8       19.71       25.89      2.48 o 
   4   4   8       10.04       16.46      2.46 o 
   5   4   8      199.00      221.03      6.80 o 
   6   4   8      326.02      319.78     10.02 o 
   7   4   8       96.76       99.75      7.66 o 
   8   4   8        0.00        2.71      4.04 o 
   9   4   8       25.79       31.47      6.03 o 
 -12   5   8        4.99        3.44      4.50 o 
 -11   5   8       20.79       12.92      3.47 o 
 -10   5   8      138.97      143.04      6.73 o 
  -9   5   8        3.02        4.09      2.36 o 
  -8   5   8        0.46       -1.54      1.54 o 
  -7   5   8       12.90       12.38      2.78 o 
  -6   5   8     1291.04     1422.62     25.54 o 
  -5   5   8        0.13        1.32      1.63 o 
  -4   5   8     1025.40     1045.29     16.95 o 
  -3   5   8       86.06      101.01      3.47 o 
  -2   5   8      681.00      608.31     12.23 o 
  -1   5   8     1132.23     1186.56     17.17 o 
   0   5   8     1918.30     1965.00     26.75 o 
   1   5   8       60.20       62.37      3.87 o 
   2   5   8      347.13      374.11     10.37 o 
   3   5   8        6.10        5.63      1.80 o 
   4   5   8      320.05      288.47      7.26 o 
   5   5   8       36.58       27.75      3.71 o 
   6   5   8      266.57      230.29      8.76 o 
   7   5   8       94.84       90.94      6.57 o 
   8   5   8       20.26       22.36      5.08 o 
 -12   6   8       14.30        8.07     12.14 o 
 -11   6   8       35.16       29.95     10.89 o 
 -10   6   8        3.90        1.83      4.41 o 
  -9   6   8      113.49      114.20      9.11 o 
  -8   6   8      175.43      181.69      9.06 o 
  -7   6   8       64.43       50.56      4.82 o 
  -6   6   8     1015.88      996.83     20.25 o 
  -5   6   8      452.61      418.11     12.10 o 
  -4   6   8      523.32      515.25     16.51 o 
  -3   6   8       27.66       32.90      2.97 o 
  -2   6   8      168.87      144.57      3.35 o 
  -1   6   8      141.34      137.24      3.54 o 
   0   6   8       26.22       22.62      2.14 o 
   1   6   8      548.94      493.17     10.52 o 
   2   6   8       14.27       10.53      2.08 o 
   3   6   8      366.24      372.52      7.95 o 
   4   6   8       50.80       59.82      6.68 o 
   5   6   8      144.15      152.35      6.48 o 
   6   6   8      220.92      214.31      7.77 o 
   7   6   8        8.86        7.29      3.46 o 
   8   6   8       35.89       34.89      5.51 o 
 -12   7   8        4.24       20.44      8.93 o 
 -11   7   8        0.03       -4.75      6.29 o 
 -10   7   8       51.55       30.56      7.70 o 
  -9   7   8      238.22      233.09     16.22 o 
  -8   7   8      206.57      213.35     11.78 o 
  -7   7   8       70.21       72.68      6.82 o 
  -6   7   8       60.12       60.57      5.06 o 
  -5   7   8       41.03       44.00      6.74 o 
  -4   7   8       44.00       38.46      2.69 o 
  -3   7   8      177.76      192.45      6.91 o 
  -2   7   8       19.55       10.43      3.28 o 
  -1   7   8       30.15       45.80      2.50 o 
   0   7   8       38.56       25.62      2.44 o 
   1   7   8       12.00       18.58      2.40 o 
   2   7   8      241.85      227.51      7.27 o 
   3   7   8      301.15      296.12      8.54 o 
   4   7   8     1057.53     1060.52     17.04 o 
   5   7   8        8.75        5.55      2.35 o 
   6   7   8       34.14       28.17      3.51 o 
   7   7   8       12.82       10.58      3.55 o 
   8   7   8       12.16        7.23      4.37 o 
 -11   8   8        2.41       -2.08      5.99 o 
 -10   8   8        0.04        3.83      5.71 o 
  -9   8   8       16.19        7.63      6.39 o 
  -8   8   8       17.79       19.98      6.17 o 
  -7   8   8      215.01      189.85     10.05 o 
  -6   8   8       33.06       34.12      4.76 o 
  -5   8   8      502.47      512.91     27.05 o 
  -4   8   8      210.86      232.40      6.23 o 
  -3   8   8      139.12      158.79      9.87 o 
  -2   8   8       60.20       58.54     14.47 o 
  -1   8   8      402.87      431.89      8.82 o 
   0   8   8       93.72       79.45      6.75 o 
   1   8   8       96.03       89.26      9.03 o 
   2   8   8     2167.72     2166.37     33.35 o 
   3   8   8      346.14      327.09     12.75 o 
   4   8   8       25.60       18.97      3.45 o 
   5   8   8      100.99       94.81     10.53 o 
   6   8   8       43.88       36.53      3.58 o 
   7   8   8        0.41       -0.19      2.99 o 
   8   8   8       46.82       54.86      6.30 o 
 -11   9   8        0.12       -0.61      6.65 o 
 -10   9   8       92.47       99.59     11.72 o 
  -9   9   8       23.96       20.15      5.42 o 
  -8   9   8        1.23       -0.27      3.52 o 
  -7   9   8        0.09       -3.01      3.01 o 
  -6   9   8       47.07       45.76      5.27 o 
  -5   9   8      146.90      138.92      8.18 o 
  -4   9   8       28.03       17.32      3.06 o 
  -3   9   8      394.47      448.74     13.06 o 
  -2   9   8       41.71       54.53      5.74 o 
  -1   9   8      131.07      127.29      6.76 o 
   0   9   8      409.66      379.08      9.23 o 
   1   9   8       40.95       38.60      3.51 o 
   2   9   8       37.87       38.82      3.76 o 
   3   9   8        1.56        3.19      2.32 o 
   4   9   8       18.22       17.44      3.23 o 
   5   9   8       32.31       33.61      4.15 o 
   6   9   8      153.92      149.41      7.73 o 
   7   9   8      124.03      127.08      7.69 o 
 -11  10   8       11.26        9.42      6.97 o 
 -10  10   8        1.68       -5.03      5.24 o 
  -9  10   8       43.67       50.02      6.96 o 
  -8  10   8       36.33       25.75      5.33 o 
  -7  10   8       15.28       10.13      3.98 o 
  -6  10   8      149.18      148.95      9.01 o 
  -5  10   8        3.93        6.05      3.07 o 
  -4  10   8     1244.63     1218.45     24.15 o 
  -3  10   8      210.21      204.79     10.79 o 
  -2  10   8     1418.00     1339.30     28.46 o 
  -1  10   8       32.38       33.74      3.96 o 
   0  10   8      337.58      326.67      8.77 o 
   1  10   8       69.17       68.92      4.36 o 
   2  10   8      176.48      184.71      7.32 o 
   3  10   8       13.39       12.53      2.97 o 
   4  10   8        3.18        4.26      3.49 o 
   5  10   8      108.89      115.87      7.02 o 
   6  10   8       23.87       23.73      4.34 o 
   7  10   8        2.42        1.55      3.88 o 
 -10  11   8        0.16        3.99      5.95 o 
  -9  11   8       52.40       62.80      8.54 o 
  -8  11   8        2.46       -3.74      3.74 o 
  -7  11   8       14.60       13.44      4.22 o 
  -6  11   8      116.72      116.91      7.95 o 
  -5  11   8      224.87      218.51      9.38 o 
  -4  11   8      287.02      255.30     10.67 o 
  -3  11   8      623.05      524.32     15.29 o 
  -2  11   8      444.31      422.47     11.73 o 
  -1  11   8        0.79       -1.28      3.67 o 
   0  11   8      782.92      763.58     18.31 o 
   1  11   8        0.15       -0.99      1.68 o 
   2  11   8      136.71      139.45      7.07 o 
   3  11   8       11.39       11.92      2.53 o 
   4  11   8        0.18       -1.20      2.37 o 
   5  11   8        0.12        2.49      2.65 o 
   6  11   8       21.43       15.47      6.13 o 
   7  11   8       35.28       28.78      7.29 o 
 -10  12   8        0.16       -4.03      5.43 o 
  -9  12   8       23.55       12.73      5.20 o 
  -8  12   8      129.56      144.63      9.58 o 
  -7  12   8       22.36       10.95      5.05 o 
  -6  12   8      249.84      246.32     10.09 o 
  -5  12   8      135.44      126.12      7.87 o 
  -4  12   8        2.42        1.21      4.04 o 
  -3  12   8        0.01       -2.90      2.90 o 
  -2  12   8        2.05        0.43      3.79 o 
  -1  12   8       15.75       20.57      5.40 o 
   0  12   8      201.17      192.52      8.24 o 
   1  12   8        0.09       -0.05      3.00 o 
   2  12   8      289.81      305.92     18.22 o 
   3  12   8       28.37       15.77      4.54 o 
   4  12   8       58.71       44.34      7.25 o 
   5  12   8       15.34       16.34      5.41 o 
   6  12   8       35.54       27.89      6.90 o 
  -9  13   8       16.83       10.98      4.89 o 
  -8  13   8      102.84      105.27      7.63 o 
  -7  13   8      102.01      108.90      6.45 o 
  -6  13   8        2.33        2.82      4.97 o 
  -5  13   8        3.97       19.07      5.70 o 
  -4  13   8       43.19       50.87      7.51 o 
  -3  13   8        8.03        3.85      3.85 o 
  -2  13   8        1.15        1.55      3.60 o 
  -1  13   8       41.40       34.93      6.90 o 
   0  13   8      326.54      359.24     15.37 o 
   1  13   8       44.33       60.08      5.68 o 
   2  13   8      177.70      195.49     10.14 o 
   3  13   8        3.05        4.51      4.00 o 
   4  13   8      122.44      118.45     14.32 o 
   5  13   8       87.32       96.71     10.80 o 
  -8  14   8        0.33       -0.96      6.18 o 
  -7  14   8        8.64       14.53      7.00 o 
  -6  14   8       24.04       34.49      7.44 o 
  -5  14   8       21.21       37.56      7.23 o 
  -4  14   8        5.19       10.91      5.13 o 
  -3  14   8        1.75       -0.07      3.77 o 
  -2  14   8        9.24        8.76      4.31 o 
  -1  14   8       83.35       96.57     10.19 o 
   0  14   8        0.35        3.27      2.79 o 
   1  14   8        1.04        6.76      3.56 o 
   2  14   8       33.30       35.36      5.91 o 
   3  14   8      167.88      144.32     11.13 o 
   4  14   8      123.93      134.72     31.23 o 
   5  14   8        2.43        2.55      5.46 o 
  -7  15   8        0.88       -2.79      6.33 o 
  -6  15   8       44.98       56.24     20.76 o 
  -5  15   8       28.43       27.90      7.03 o 
  -4  15   8       14.14       12.71      5.72 o 
  -3  15   8       19.44       14.75     10.47 o 
  -2  15   8       18.00       17.60      6.46 o 
  -1  15   8        6.67       12.21      6.41 o 
   0  15   8       39.57       37.03      4.76 o 
   1  15   8        0.03        1.34      3.61 o 
   2  15   8        0.13       -1.72      4.14 o 
   3  15   8       35.56       39.72      7.20 o 
   4  15   8      213.35      207.80     14.36 o 
  -6  16   8        9.26        9.03     17.77 o 
  -5  16   8        3.19        6.01      5.99 o 
  -4  16   8       93.89      104.91     14.50 o 
  -3  16   8       45.11       43.26     10.12 o 
  -2  16   8       29.58       16.38      7.60 o 
  -1  16   8       18.87       18.24      8.03 o 
   0  16   8       30.79       43.22      7.53 o 
   1  16   8       61.19       69.61      7.35 o 
   2  16   8      451.57      498.95     18.81 o 
   3  16   8       58.57       49.81      7.78 o 
  -5  17   8      177.13      163.50     18.68 o 
  -4  17   8      296.16      323.10     22.29 o 
  -3  17   8       94.24      115.32     14.81 o 
  -2  17   8       96.04      111.57     14.21 o 
  -1  17   8       47.59       45.94     10.69 o 
   0  17   8       11.68       15.45      4.52 o 
   1  17   8        0.04        0.80      4.94 o 
 -13   1   9        4.53       -1.96      4.69 o 
 -12   1   9       21.16       14.41      4.47 o 
 -11   1   9       10.68        9.05      3.75 o 
 -10   1   9      276.97      304.92     10.35 o 
  -9   1   9        6.05        1.37      2.47 o 
  -8   1   9       86.07       98.11      5.37 o 
  -7   1   9       39.47       38.85      3.38 o 
  -6   1   9      151.34      161.30      7.65 o 
  -5   1   9       24.74       35.82      2.69 o 
  -4   1   9       18.75       17.48      1.87 o 
  -3   1   9        2.71        1.83      1.17 o 
  -2   1   9       55.23       70.31      2.88 o 
  -1   1   9      205.70      170.57      4.16 o 
   0   1   9      618.71      665.78     10.19 o 
   1   1   9      519.84      541.11      9.14 o 
   2   1   9        4.31        5.09      1.60 o 
   3   1   9      121.32      116.02      4.86 o 
   4   1   9      370.43      371.85     10.84 o 
   5   1   9       95.08       81.36      4.76 o 
   6   1   9        2.63        1.66      2.92 o 
   7   1   9       62.69       66.42      6.88 o 
   8   1   9      111.91      126.57     10.38 o 
 -12   2   9      231.37      259.13     20.36 o 
 -11   2   9       61.50       62.44      5.87 o 
 -10   2   9        0.00        0.21      2.66 o 
  -9   2   9      129.80      118.11      6.27 o 
  -8   2   9       10.89       12.92      2.62 o 
  -7   2   9      115.42      118.84      5.51 o 
  -6   2   9      694.09      709.46     15.45 o 
  -5   2   9       46.80       39.97      2.25 o 
  -4   2   9       40.77       53.19      2.62 o 
  -3   2   9        3.97        2.26      0.95 o 
  -2   2   9        1.83        1.65      0.94 o 
  -1   2   9     1137.32     1137.38     14.25 o 
   0   2   9      337.57      387.18      8.55 o 
   1   2   9        5.94        2.04      1.27 o 
   2   2   9     1001.94      997.12     13.73 o 
   3   2   9        6.81       10.32      1.95 o 
   4   2   9       71.55       75.28      6.82 o 
   5   2   9      259.92      272.38      8.25 o 
   6   2   9       65.23       76.54      5.98 o 
   7   2   9        1.01        2.71      3.47 o 
   8   2   9        5.57        3.42      3.85 o 
 -12   3   9       26.84       30.12      4.94 o 
 -11   3   9        3.82        8.64      3.50 o 
 -10   3   9        3.19       -2.63      2.63 o 
  -9   3   9       34.35       27.16      3.50 o 
  -8   3   9      269.89      262.33      7.70 o 
  -7   3   9      124.61      115.20      6.13 o 
  -6   3   9       34.68       34.18      2.59 o 
  -5   3   9        9.23       10.79      1.42 o 
  -4   3   9      594.50      688.08     11.38 o 
  -3   3   9      797.03      795.18     11.71 o 
  -2   3   9     3806.14     4384.16     53.60 o 
  -1   3   9     1497.89     1618.71     20.15 o 
   0   3   9      701.29      718.66      9.28 o 
   1   3   9      801.31      817.48     15.14 o 
   2   3   9       20.28        8.68      3.09 o 
   3   3   9        0.12       -1.21      1.59 o 
   4   3   9        0.01       -1.07      1.93 o 
   5   3   9      574.92      585.39     17.24 o 
   6   3   9        8.44        6.90      3.10 o 
   7   3   9       14.10       11.77      3.86 o 
   8   3   9       26.71       25.33      5.50 o 
 -12   4   9       91.15       97.51      7.10 o 
 -11   4   9      219.70      218.16     10.92 o 
 -10   4   9       16.99       12.90      3.49 o 
  -9   4   9      386.81      403.81     10.12 o 
  -8   4   9      716.64      696.07     13.71 o 
  -7   4   9      189.50      190.98      8.24 o 
  -6   4   9       76.07       86.44      5.56 o 
  -5   4   9      255.07      282.64      6.95 o 
  -4   4   9      463.88      526.28     10.59 o 
  -3   4   9     1590.03     1710.18     26.27 o 
  -2   4   9     5151.50     5227.32     71.82 o 
  -1   4   9      210.56      198.22     10.22 o 
   0   4   9      124.65      159.49      3.97 o 
   1   4   9       65.93       64.47      2.85 o 
   2   4   9      149.06      151.44      5.98 o 
   3   4   9      212.09      180.57      5.51 o 
   4   4   9       74.92       83.15      4.48 o 
   5   4   9       65.69       62.56      4.60 o 
   6   4   9       80.61       81.96      7.61 o 
   7   4   9      134.76      136.36      8.95 o 
   8   4   9      148.46      163.62     13.24 o 
 -12   5   9      206.12      222.13      8.74 o 
 -11   5   9       19.22       15.10      3.29 o 
 -10   5   9       87.35       88.84      5.13 o 
  -9   5   9      362.80      368.04      9.48 o 
  -8   5   9      673.96      675.07     19.29 o 
  -7   5   9       55.36       58.80      5.40 o 
  -6   5   9      190.02      179.70      6.34 o 
  -5   5   9        0.40        4.47      1.63 o 
  -4   5   9       22.64        7.79      2.63 o 
  -3   5   9      279.59      277.18      6.45 o 
  -2   5   9      417.94      416.78      8.45 o 
  -1   5   9      203.62      227.21      8.01 o 
   0   5   9      305.19      296.34      8.25 o 
   1   5   9        0.22        0.25      0.86 o 
   2   5   9      166.92      178.62      4.99 o 
   3   5   9       22.93       19.85      3.48 o 
   4   5   9        7.68        7.37      2.78 o 
   5   5   9      116.17      114.91      7.80 o 
   6   5   9      346.09      365.70     15.93 o 
   7   5   9       40.27       55.56      6.48 o 
   8   5   9       86.01       71.18      7.10 o 
 -12   6   9       61.65       70.21     16.77 o 
 -11   6   9       24.79       15.44      7.10 o 
 -10   6   9      104.60      102.56      9.19 o 
  -9   6   9      446.37      445.70     31.66 o 
  -8   6   9        8.55       10.76      4.10 o 
  -7   6   9      687.33      692.29     16.45 o 
  -6   6   9     1193.43     1181.42     23.24 o 
  -5   6   9       52.71       38.00      5.52 o 
  -4   6   9      273.52      228.14      7.29 o 
  -3   6   9       79.73       93.87      5.87 o 
  -2   6   9        7.05       12.63      1.51 o 
  -1   6   9      433.11      418.53      8.13 o 
   0   6   9      198.05      207.73      5.63 o 
   1   6   9        7.85        6.70      1.88 o 
   2   6   9       65.07       82.86      4.49 o 
   3   6   9      295.15      288.52      7.02 o 
   4   6   9      667.65      632.82     12.30 o 
   5   6   9      364.79      364.61      9.33 o 
   6   6   9      227.98      246.07      9.18 o 
   7   6   9        8.04       -0.93      3.38 o 
   8   6   9        0.45       -2.41      4.07 o 
 -12   7   9        1.49        1.69      8.13 o 
 -11   7   9        4.19        2.79      6.86 o 
 -10   7   9        1.08        4.04      5.48 o 
  -9   7   9       14.48       25.95      6.95 o 
  -8   7   9        4.29        4.04      3.87 o 
  -7   7   9        5.18        0.84      2.75 o 
  -6   7   9     1502.11     1531.14     34.34 o 
  -5   7   9     2005.65     1896.04     38.44 o 
  -4   7   9      257.83      234.61      9.27 o 
  -3   7   9      186.85      207.49      8.05 o 
  -2   7   9      106.52      101.32      3.54 o 
  -1   7   9      500.32      493.49     10.29 o 
   0   7   9      714.74      653.90     11.75 o 
   1   7   9     2261.04     2240.10     34.24 o 
   2   7   9       21.69       27.93      3.87 o 
   3   7   9      107.46      106.94      5.90 o 
   4   7   9       79.29       80.91      4.12 o 
   5   7   9      106.38      100.78      5.18 o 
   6   7   9       20.54       10.66      3.42 o 
   7   7   9        3.68        4.97      3.44 o 
   8   7   9       20.63       16.67      4.82 o 
 -11   8   9      134.19      155.24     15.00 o 
 -10   8   9       78.41      103.53     17.08 o 
  -9   8   9       47.27       38.22      7.84 o 
  -8   8   9        0.01        0.28      3.59 o 
  -7   8   9       77.04       76.46     12.29 o 
  -6   8   9       15.77        8.97      3.41 o 
  -5   8   9       18.55       13.77      3.58 o 
  -4   8   9       91.31       80.09      5.66 o 
  -3   8   9       16.53       11.98      2.11 o 
  -2   8   9       71.93       90.46      3.43 o 
  -1   8   9      639.05      684.32     14.20 o 
   0   8   9     1422.59     1331.73     24.39 o 
   1   8   9     1071.27     1012.45     20.04 o 
   2   8   9       10.17        6.43      2.44 o 
   3   8   9        7.12        3.14      2.44 o 
   4   8   9        0.03       -2.49      2.51 o 
   5   8   9        1.51        3.12      2.93 o 
   6   8   9       12.62       12.12      2.71 o 
   7   8   9        1.00        3.27      3.19 o 
 -11   9   9       37.30       41.70      9.11 o 
 -10   9   9        3.63        7.52      6.04 o 
  -9   9   9      217.80      232.27     16.33 o 
  -8   9   9       41.85       49.53      6.56 o 
  -7   9   9       58.99       53.82     12.84 o 
  -6   9   9       10.21       10.14      3.68 o 
  -5   9   9      228.38      227.28      9.83 o 
  -4   9   9       85.99       94.36      6.20 o 
  -3   9   9      120.94      128.60      7.76 o 
  -2   9   9      591.35      546.55     15.09 o 
  -1   9   9       91.60       97.36      4.73 o 
   0   9   9      509.83      499.21     16.09 o 
   1   9   9      314.78      299.18      9.42 o 
   2   9   9      243.76      264.14      8.69 o 
   3   9   9      117.86      132.11     17.63 o 
   4   9   9       39.68       41.99      4.67 o 
   5   9   9       35.90       48.24      4.88 o 
   6   9   9        7.63        8.85      3.75 o 
   7   9   9       30.67       28.22      6.44 o 
 -11  10   9       10.52        3.24      9.89 o 
 -10  10   9        0.78       -1.24      5.66 o 
  -9  10   9        3.03        5.31      4.57 o 
  -8  10   9        0.02       -3.48      3.48 o 
  -7  10   9      174.01      175.90     10.82 o 
  -6  10   9       10.32        8.90      3.89 o 
  -5  10   9       16.68        8.68      3.27 o 
  -4  10   9      604.10      590.57     14.84 o 
  -3  10   9     1048.24      922.50     22.11 o 
  -2  10   9       22.67       23.90      3.77 o 
  -1  10   9      109.53      108.03      9.06 o 
   0  10   9      296.47      295.89      8.32 o 
   1  10   9      172.09      174.61      7.84 o 
   2  10   9       26.11       18.49      3.32 o 
   3  10   9        3.04        5.67      2.83 o 
   4  10   9        6.29       -2.39      5.55 o 
   5  10   9      113.15      132.02      8.27 o 
   6  10   9       13.74       15.30      4.26 o 
   7  10   9        9.11        6.17      4.92 o 
 -10  11   9       35.40       22.08      7.43 o 
  -9  11   9       16.69       12.06      9.95 o 
  -8  11   9       65.99       59.71      7.63 o 
  -7  11   9        2.46       -0.05      4.98 o 
  -6  11   9       43.59       37.38      5.25 o 
  -5  11   9       63.15       52.89      5.48 o 
  -4  11   9      535.38      520.23     13.62 o 
  -3  11   9       13.56        7.56      2.89 o 
  -2  11   9        3.23        2.55      2.73 o 
  -1  11   9       22.85       14.51      4.53 o 
   0  11   9       76.10       81.78      4.62 o 
   1  11   9        0.48        1.85      2.28 o 
   2  11   9      261.96      253.31      8.27 o 
   3  11   9        1.33        2.36      2.68 o 
   4  11   9        8.58        9.16      3.29 o 
   5  11   9        6.59        3.70      3.33 o 
   6  11   9       34.53       27.73      4.86 o 
 -10  12   9        7.22       15.75      6.73 o 
  -9  12   9        1.00        6.01      4.73 o 
  -8  12   9       26.59       25.39      5.37 o 
  -7  12   9       67.56       56.45      6.41 o 
  -6  12   9      447.37      449.24     14.31 o 
  -5  12   9       41.83       47.64      9.89 o 
  -4  12   9        0.29        0.47      2.52 o 
  -3  12   9       11.39       17.22      2.99 o 
  -2  12   9      322.24      336.76     16.01 o 
  -1  12   9       54.33       58.94     16.30 o 
   0  12   9       16.06       14.01      7.44 o 
   1  12   9      131.19      140.79      8.16 o 
   2  12   9      155.41      148.70      9.30 o 
   3  12   9       28.56       35.79      9.63 o 
   4  12   9      195.32      204.34     12.30 o 
   5  12   9      227.83      265.19     13.66 o 
   6  12   9        6.42       11.32      6.31 o 
  -9  13   9       33.86       30.46      5.91 o 
  -8  13   9      203.57      213.09     10.80 o 
  -7  13   9        0.53        1.66      3.57 o 
  -6  13   9        2.31        1.35      2.94 o 
  -5  13   9       21.86       22.51      6.39 o 
  -4  13   9        2.15       -1.05      3.68 o 
  -3  13   9       23.41       28.62      5.55 o 
  -2  13   9      167.79      164.95     29.43 o 
  -1  13   9       68.45       69.44     12.87 o 
   0  13   9        6.50        1.87      3.04 o 
   1  13   9      211.50      226.27     10.17 o 
   2  13   9      321.32      337.91     13.34 o 
   3  13   9       29.48       29.37      5.80 o 
   4  13   9       10.34       10.44      6.25 o 
   5  13   9       26.58       27.84     13.35 o 
  -8  14   9        4.16        8.27      6.88 o 
  -7  14   9        4.33        6.71     11.98 o 
  -6  14   9        2.92        3.04      5.42 o 
  -5  14   9       79.11       83.00     11.90 o 
  -4  14   9        0.86       -3.88      5.35 o 
  -3  14   9       63.93       76.63      8.00 o 
  -2  14   9      100.08      114.08      9.51 o 
  -1  14   9       79.17       71.32      9.32 o 
   0  14   9       52.24       45.55      5.20 o 
   1  14   9       23.40       14.67      5.15 o 
   2  14   9      406.25      444.30     15.55 o 
   3  14   9       58.53       60.69      8.23 o 
   4  14   9      155.39      133.26     11.93 o 
  -7  15   9       27.47       36.18      8.63 o 
  -6  15   9      268.47      285.70     17.86 o 
  -5  15   9      208.76      214.20     15.91 o 
  -4  15   9        2.60       -1.66      4.98 o 
  -3  15   9        1.34        0.25      4.28 o 
  -2  15   9       55.04       61.49      7.61 o 
  -1  15   9        0.00        2.99      5.14 o 
   0  15   9        2.13        4.45      3.99 o 
   1  15   9       85.32       85.01      8.09 o 
   2  15   9       16.30       14.96      5.55 o 
   3  15   9        9.84        6.77      5.55 o 
  -6  16   9       34.45       31.68      8.25 o 
  -5  16   9       59.60       64.42     15.65 o 
  -4  16   9       15.20        1.50      5.70 o 
  -3  16   9       38.98       41.82      9.73 o 
  -2  16   9       18.63       16.22      7.82 o 
  -1  16   9        0.16        0.56      6.40 o 
   0  16   9      260.04      284.61     16.64 o 
   1  16   9        0.01       -4.29      4.29 o 
   2  16   9       24.92       22.54      6.28 o 
  -4  17   9       62.45       55.60     11.89 o 
  -3  17   9      174.07      244.07     21.94 o 
  -2  17   9       29.81       28.73      9.14 o 
  -1  17   9        2.99        0.86      6.92 o 
   0  17   9        6.29        7.27      4.48 o 
 -13   0  10       30.43       24.93      9.02 o 
 -12   0  10       27.97       27.89      7.82 o 
 -11   0  10       64.93       70.25      8.66 o 
 -10   0  10       17.14       23.38      5.92 o 
  -9   0  10       41.02       40.51      6.27 o 
  -8   0  10      649.23      659.70     21.44 o 
  -7   0  10       77.39       78.79      6.02 o 
  -6   0  10      162.02      155.46     11.27 o 
  -5   0  10       16.08       13.29      2.50 o 
  -4   0  10     1586.27     1454.72     29.12 o 
  -3   0  10       64.68       59.28      4.42 o 
  -2   0  10      893.71      874.00     19.15 o 
  -1   0  10     1807.31     1738.25     33.77 o 
   0   0  10      123.92      141.58      7.82 o 
   1   0  10      746.31      826.07     20.05 o 
   2   0  10      578.74      638.78     25.91 o 
   3   0  10      554.70      533.65     15.62 o 
   4   0  10     1605.19     1561.18     34.24 o 
   5   0  10       18.65       25.49      8.58 o 
   6   0  10      109.52      107.73      9.02 o 
   7   0  10       40.47       62.40      7.68 o 
   8   0  10        3.78       -2.05      5.29 o 
 -13   1  10        5.84        3.06      7.11 o 
 -12   1  10        0.64       -2.17      3.63 o 
 -11   1  10        1.15        4.12      3.41 o 
 -10   1  10       18.57       24.30      4.06 o 
  -9   1  10        8.02        9.08      2.95 o 
  -8   1  10       37.93       34.04      3.79 o 
  -7   1  10       11.34        4.41      2.55 o 
  -6   1  10      281.46      277.72      9.24 o 
  -5   1  10       29.44       43.61      3.06 o 
  -4   1  10      753.42      737.42     12.03 o 
  -3   1  10      196.72      178.03      4.41 o 
  -2   1  10        9.00        3.13      1.22 o 
  -1   1  10       37.26       37.43      2.70 o 
   0   1  10       42.14       63.79      3.16 o 
   1   1  10      562.65      562.51     14.34 o 
   2   1  10      224.00      219.85      6.32 o 
   3   1  10      242.68      235.58      7.01 o 
   4   1  10        0.76        5.09      2.27 o 
   5   1  10       54.53       50.07      4.91 o 
   6   1  10      142.63      125.30      9.80 o 
   7   1  10       11.55        7.72      3.90 o 
   8   1  10        0.08       -0.42      3.99 o 
 -12   2  10        3.93        4.39      3.88 o 
 -11   2  10      134.89      161.81      8.84 o 
 -10   2  10        0.41       -0.98      2.73 o 
  -9   2  10      396.89      381.60     10.08 o 
  -8   2  10       12.12       15.01      2.77 o 
  -7   2  10      341.19      331.06      8.39 o 
  -6   2  10     1511.48     1639.88     25.59 o 
  -5   2  10       18.07       12.90      1.81 o 
  -4   2  10      365.53      337.46      5.58 o 
  -3   2  10      109.19      102.60      3.05 o 
  -2   2  10       87.42       80.04      3.81 o 
  -1   2  10      664.62      724.04      9.99 o 
   0   2  10       89.21      109.03      6.95 o 
   1   2  10       15.16       15.35      1.86 o 
   2   2  10       76.19       72.19      4.24 o 
   3   2  10        0.72        2.36      2.08 o 
   4   2  10       17.57        9.39      3.25 o 
   5   2  10      106.40      101.38      5.93 o 
   6   2  10       33.27       22.60      4.10 o 
   7   2  10       16.60        4.77      3.71 o 
   8   2  10        2.48        0.95      4.14 o 
 -12   3  10       12.67        8.95      4.24 o 
 -11   3  10       66.87       59.65      5.36 o 
 -10   3  10       85.00       96.23      5.93 o 
  -9   3  10        0.68       -1.76      2.20 o 
  -8   3  10      421.78      401.18     12.72 o 
  -7   3  10        3.56        1.76      1.94 o 
  -6   3  10       98.72      107.48      4.54 o 
  -5   3  10      177.77      162.30      5.14 o 
  -4   3  10       78.28      107.02      4.51 o 
  -3   3  10      322.83      314.41      6.01 o 
  -2   3  10        7.95       16.94      1.96 o 
  -1   3  10      117.21      125.33      3.68 o 
   0   3  10      232.85      250.58      8.57 o 
   1   3  10        7.48        3.54      1.50 o 
   2   3  10       22.29       12.87      2.12 o 
   3   3  10      137.45      140.21      6.03 o 
   4   3  10       10.97       10.87      2.76 o 
   5   3  10       40.68       41.40      4.98 o 
   6   3  10        4.32        6.09      3.57 o 
   7   3  10        1.78        4.36      3.63 o 
   8   3  10       35.32       21.90      5.39 o 
 -12   4  10       33.99       32.36      5.22 o 
 -11   4  10       25.18       25.82      4.22 o 
 -10   4  10        0.22       -2.60      2.60 o 
  -9   4  10      104.40      115.18      6.03 o 
  -8   4  10       30.06       38.00      5.90 o 
  -7   4  10      166.21      174.24      5.66 o 
  -6   4  10       68.46       60.19      2.78 o 
  -5   4  10        7.60        3.82      1.79 o 
  -4   4  10        9.40        9.93      2.17 o 
  -3   4  10        1.00        2.00      1.76 o 
  -2   4  10      140.24      151.20      5.66 o 
  -1   4  10      345.54      326.53      6.78 o 
   0   4  10       73.60       66.57      2.90 o 
   1   4  10        9.48        8.51      1.74 o 
   2   4  10       70.10       81.28      4.02 o 
   3   4  10       27.07       25.81      2.81 o 
   4   4  10        9.24       12.16      2.77 o 
   5   4  10        2.29       -0.81      2.61 o 
   6   4  10       77.13       77.96      6.11 o 
   7   4  10       25.41       24.84      5.27 o 
   8   4  10        0.01       -2.58      4.24 o 
 -12   5  10       63.94       61.20      8.45 o 
 -11   5  10       90.06       88.96     12.87 o 
 -10   5  10       87.92       85.03      8.27 o 
  -9   5  10       51.59       44.41      6.32 o 
  -8   5  10       81.89       76.55      8.51 o 
  -7   5  10       15.07        9.49      3.64 o 
  -6   5  10       61.72       55.94      5.42 o 
  -5   5  10       11.14       17.81      2.81 o 
  -4   5  10        0.21        0.51      1.54 o 
  -3   5  10       49.34       43.52      3.53 o 
  -2   5  10      708.98      772.33     15.53 o 
  -1   5  10       41.60       50.80      3.90 o 
   0   5  10      110.66      103.73      5.64 o 
   1   5  10        4.04        1.98      1.14 o 
   2   5  10       17.89       22.66      2.44 o 
   3   5  10      125.02      139.22      5.30 o 
   4   5  10      793.54      779.54     15.89 o 
   5   5  10      510.34      493.62     12.63 o 
   6   5  10        4.03        4.16      3.60 o 
   7   5  10       13.50       12.03      4.67 o 
   8   5  10        4.64        0.62      4.60 o 
 -12   6  10        3.81        0.66      5.58 o 
 -11   6  10       26.40       19.35      7.07 o 
 -10   6  10        3.06        0.31      4.79 o 
  -9   6  10      206.20      227.90     12.72 o 
  -8   6  10       33.45       30.46      5.21 o 
  -7   6  10        0.67        1.23      2.81 o 
  -6   6  10        0.90       -1.49      2.41 o 
  -5   6  10      309.65      259.50      8.43 o 
  -4   6  10       64.87       47.91      4.08 o 
  -3   6  10        4.01        4.13      2.15 o 
  -2   6  10       49.37       81.42      4.54 o 
  -1   6  10      166.27      201.14      5.69 o 
   0   6  10       70.68       55.86      3.55 o 
   1   6  10     1215.26     1228.63     19.38 o 
   2   6  10      142.93      133.40      5.97 o 
   3   6  10        1.99        4.79      2.05 o 
   4   6  10       26.49       23.21      4.43 o 
   5   6  10        7.39        8.46      3.14 o 
   6   6  10        1.14        2.27      3.22 o 
   7   6  10       40.98       48.50      8.59 o 
 -12   7  10       31.00       33.95     30.03 o 
 -11   7  10       61.91       62.47     10.63 o 
 -10   7  10      168.10      172.34     15.58 o 
  -9   7  10      128.36      134.60     23.93 o 
  -8   7  10       49.28       40.25      7.57 o 
  -7   7  10       24.85       25.85      4.17 o 
  -6   7  10        1.95        7.95      2.97 o 
  -5   7  10       73.57       59.80      4.63 o 
  -4   7  10      126.12      114.66      5.83 o 
  -3   7  10      710.66      751.04     24.70 o 
  -2   7  10      178.43      210.18      6.33 o 
  -1   7  10      522.14      503.80     10.71 o 
   0   7  10        1.29        2.48      2.35 o 
   1   7  10        0.00        3.58      2.22 o 
   2   7  10     1653.75     1615.38     27.13 o 
   3   7  10        1.77        0.86      2.52 o 
   4   7  10      319.35      316.12     13.28 o 
   5   7  10       50.33       44.67      3.85 o 
   6   7  10       58.63       68.66      7.23 o 
   7   7  10       12.76       12.10      4.01 o 
 -11   8  10       35.65       49.15      9.65 o 
 -10   8  10        0.02        4.10      6.99 o 
  -9   8  10       16.49       23.08      8.39 o 
  -8   8  10       32.15       31.29      5.58 o 
  -7   8  10      109.56       97.70      8.10 o 
  -6   8  10      167.53      164.54      9.72 o 
  -5   8  10        0.01        2.32      2.65 o 
  -4   8  10      701.37      666.20     18.28 o 
  -3   8  10      243.99      234.22      7.90 o 
  -2   8  10      299.83      234.51      9.18 o 
  -1   8  10      448.51      440.24     16.65 o 
   0   8  10      483.42      475.36     12.74 o 
   1   8  10        0.84        0.49      2.47 o 
   2   8  10      187.02      175.16      8.00 o 
   3   8  10        4.56        2.20      2.61 o 
   4   8  10       12.69       14.76      3.48 o 
   5   8  10        1.26        2.40      2.99 o 
   6   8  10       45.57       40.54      5.70 o 
   7   8  10        0.81        0.81      4.51 o 
 -11   9  10       37.71       29.06      8.46 o 
 -10   9  10        0.46        9.38      5.85 o 
  -9   9  10       26.97       36.71     18.14 o 
  -8   9  10       76.09       57.61      6.90 o 
  -7   9  10       30.14       25.01      5.12 o 
  -6   9  10      575.02      583.95     17.53 o 
  -5   9  10      128.99      123.22      7.47 o 
  -4   9  10       23.73       22.28      3.77 o 
  -3   9  10        1.75        3.85      2.08 o 
  -2   9  10      386.85      325.26      9.83 o 
  -1   9  10      437.87      461.03     11.21 o 
   0   9  10      998.59      944.02     19.10 o 
   1   9  10       55.76       59.19      6.69 o 
   2   9  10       20.77       15.51      4.28 o 
   3   9  10       20.81       19.96      3.72 o 
   4   9  10        9.76       16.21      3.83 o 
   5   9  10       32.51       38.85      5.24 o 
   6   9  10        4.54        7.77      4.62 o 
 -11  10  10      104.60      133.68     14.08 o 
 -10  10  10       61.17       86.77     11.12 o 
  -9  10  10       54.56       55.95      9.05 o 
  -8  10  10      122.46      151.28     13.88 o 
  -7  10  10       12.94        8.48      4.06 o 
  -6  10  10       22.58       23.70      4.67 o 
  -5  10  10      120.58      121.18      8.19 o 
  -4  10  10       35.98       44.72      4.73 o 
  -3  10  10      619.60      575.57     16.48 o 
  -2  10  10      748.49      665.92     21.08 o 
  -1  10  10      127.21      123.68      5.84 o 
   0  10  10       35.08       32.75      3.64 o 
   1  10  10        6.19        4.10      2.73 o 
   2  10  10      127.63      124.77      6.95 o 
   3  10  10        1.69        3.32      3.70 o 
   4  10  10        0.86        7.26      3.55 o 
   5  10  10        1.10        0.92      3.62 o 
   6  10  10        1.65       -1.64      3.89 o 
 -10  11  10       87.59       94.97     11.63 o 
  -9  11  10       14.16       15.31      6.09 o 
  -8  11  10       95.68       99.76      8.69 o 
  -7  11  10       68.79       63.76      6.86 o 
  -6  11  10       20.83       12.99      4.14 o 
  -5  11  10       88.04       79.64      8.59 o 
  -4  11  10       14.12       11.87      3.32 o 
  -3  11  10       99.24       92.44      6.86 o 
  -2  11  10      210.42      184.46      8.54 o 
  -1  11  10      154.14      138.87     10.95 o 
   0  11  10        0.32       -2.22      2.22 o 
   1  11  10      177.23      175.36      9.30 o 
   2  11  10       18.91       17.95      3.56 o 
   3  11  10        6.60        2.36      2.98 o 
   4  11  10      115.52      121.44     10.22 o 
   5  11  10       38.32       25.19      5.10 o 
   6  11  10        0.14        0.42      3.90 o 
  -9  12  10       30.18       35.38      7.50 o 
  -8  12  10        0.44       -0.35      4.29 o 
  -7  12  10       22.85       16.58      4.67 o 
  -6  12  10        0.67        0.98      3.99 o 
  -5  12  10        0.44       -0.84      3.30 o 
  -4  12  10        1.55        1.80      2.87 o 
  -3  12  10       55.22       68.98      6.48 o 
  -2  12  10       38.92       29.56      4.10 o 
  -1  12  10        6.71        7.95      2.33 o 
   0  12  10       10.64       17.07      2.71 o 
   1  12  10       18.24       11.36      2.68 o 
   2  12  10       57.74       45.57      4.36 o 
   3  12  10      315.61      354.71     15.13 o 
   4  12  10       48.22       45.79      8.80 o 
   5  12  10       24.00       20.53      7.31 o 
  -9  13  10      139.77      152.83     10.65 o 
  -8  13  10       38.98       37.81      6.02 o 
  -7  13  10       22.29       21.48      4.71 o 
  -6  13  10       29.81       38.95      6.09 o 
  -5  13  10        2.54        3.48      3.13 o 
  -4  13  10        0.32        3.19      4.28 o 
  -3  13  10       26.33       20.55      5.29 o 
  -2  13  10        1.07        7.06      5.02 o 
  -1  13  10        1.54       -1.41      2.70 o 
   0  13  10        3.41        0.74      3.26 o 
   1  13  10       55.75       75.68      7.05 o 
   2  13  10        2.55        0.92      5.82 o 
   3  13  10        0.07       -4.31      4.31 o 
   4  13  10      184.00      180.53     12.21 o 
  -8  14  10      115.41      125.24     14.10 o 
  -7  14  10      161.33      216.33     17.05 o 
  -6  14  10       86.73       98.06     11.61 o 
  -5  14  10       50.35       49.70     10.95 o 
  -4  14  10       13.05        3.10      5.12 o 
  -3  14  10        0.01        1.13      5.28 o 
  -2  14  10        0.00       -4.08      4.21 o 
  -1  14  10       27.78       32.39      4.36 o 
   0  14  10        3.88        8.08      4.38 o 
   1  14  10      224.71      261.35     11.64 o 
   2  14  10       51.22       67.95      7.44 o 
   3  14  10        1.01        3.02      4.95 o 
   4  14  10        6.49        2.53      5.77 o 
  -7  15  10        2.49        0.95      6.24 o 
  -6  15  10       16.82        7.48      6.36 o 
  -5  15  10      110.68      117.31     12.33 o 
  -4  15  10        7.36        1.00      5.33 o 
  -3  15  10      141.31      164.08     12.02 o 
  -2  15  10        5.19        1.75      4.99 o 
  -1  15  10       55.00       49.48      5.15 o 
   0  15  10      241.31      264.00     11.14 o 
   1  15  10       33.65       30.00      6.07 o 
   2  15  10        1.26       -2.25      5.01 o 
   3  15  10       33.66       38.71      7.58 o 
  -6  16  10        4.61       -4.77      6.31 o 
  -5  16  10       30.20       20.03      7.37 o 
  -4  16  10        4.40        9.97      9.06 o 
  -3  16  10       25.07       23.13      6.23 o 
  -2  16  10       73.35       74.91     10.40 o 
  -1  16  10       15.73       17.79      6.26 o 
   0  16  10        4.66        6.13      4.47 o 
   1  16  10       28.48       24.69      5.93 o 
  -4  17  10       78.62       91.04     14.57 o 
  -3  17  10       38.79       40.88     11.22 o 
  -2  17  10       21.40       40.96     10.93 o 
  -1  17  10        2.01        4.37      4.00 o 
 -12   1  11        0.45       -3.48      3.48 o 
 -11   1  11       29.59       29.31      4.66 o 
 -10   1  11        4.74        8.32      3.28 o 
  -9   1  11       63.87       64.45      5.27 o 
  -8   1  11       55.61       51.90      4.57 o 
  -7   1  11      472.59      443.97     10.94 o 
  -6   1  11      415.34      365.56     10.74 o 
  -5   1  11      583.04      578.55     10.20 o 
  -4   1  11        9.56        9.70      3.37 o 
  -3   1  11      751.28      737.60     12.33 o 
  -2   1  11      134.75      141.40      6.94 o 
  -1   1  11      264.52      248.35      7.62 o 
   0   1  11       96.13       83.20      4.12 o 
   1   1  11      228.93      255.93      6.78 o 
   2   1  11      105.97      123.54     10.38 o 
   3   1  11       50.78       54.60      4.59 o 
   4   1  11       15.82       14.26      3.79 o 
   5   1  11        8.45        3.28      3.07 o 
   6   1  11       20.74       21.44      4.22 o 
   7   1  11        6.99        2.94      3.91 o 
 -12   2  11       17.71       11.94      5.95 o 
 -11   2  11      134.85      121.04      7.67 o 
 -10   2  11      315.57      300.83     10.14 o 
  -9   2  11        2.83       -1.56      2.28 o 
  -8   2  11      177.81      182.29      6.86 o 
  -7   2  11      109.69      118.11      6.08 o 
  -6   2  11      131.60      141.58      6.43 o 
  -5   2  11      297.29      352.03      7.73 o 
  -4   2  11        8.68       18.02      2.30 o 
  -3   2  11      150.92      141.67      4.36 o 
  -2   2  11       82.53       88.12      3.59 o 
  -1   2  11      202.63      237.75      6.88 o 
   0   2  11      953.62     1005.59     20.38 o 
   1   2  11       10.09        6.06      2.19 o 
   2   2  11      288.98      289.86      8.46 o 
   3   2  11        0.00       -1.11      2.15 o 
   4   2  11        5.41        2.40      2.44 o 
   5   2  11       74.49       74.76      5.44 o 
   6   2  11        0.91        1.23      3.15 o 
   7   2  11        3.38        3.39      3.97 o 
 -12   3  11        2.56        2.00      3.93 o 
 -11   3  11       35.60       52.61      5.40 o 
 -10   3  11       82.53       71.82      5.18 o 
  -9   3  11       13.12       10.14      2.88 o 
  -8   3  11        3.24        2.01      2.21 o 
  -7   3  11      372.40      414.98      9.60 o 
  -6   3  11      176.07      200.50      6.07 o 
  -5   3  11       43.58       48.60      3.05 o 
  -4   3  11      244.48      242.12      8.64 o 
  -3   3  11       62.80       82.80      3.17 o 
  -2   3  11      158.03      178.89      4.34 o 
  -1   3  11        1.26        0.82      1.28 o 
   0   3  11      344.62      326.06      7.44 o 
   1   3  11        2.60        2.92      1.78 o 
   2   3  11      258.58      277.70      7.49 o 
   3   3  11       70.27       71.30      4.64 o 
   4   3  11       45.95       48.72      4.24 o 
   5   3  11      209.11      228.66      8.58 o 
   6   3  11       47.54       44.06      5.17 o 
   7   3  11       58.97       63.28      6.41 o 
 -12   4  11        7.57        7.60      3.72 o 
 -11   4  11      410.64      411.96     16.97 o 
 -10   4  11      279.55      275.08      9.35 o 
  -9   4  11      114.95      117.18      5.94 o 
  -8   4  11       25.86       12.22      2.46 o 
  -7   4  11      809.76      818.68     14.79 o 
  -6   4  11      562.39      561.19     17.80 o 
  -5   4  11      132.78      157.01      5.80 o 
  -4   4  11      154.96      150.19      4.80 o 
  -3   4  11      851.73      882.64     16.09 o 
  -2   4  11     1094.19     1132.29     19.48 o 
  -1   4  11      218.44      282.01      7.75 o 
   0   4  11      295.88      327.09      6.02 o 
   1   4  11      409.79      403.54     10.53 o 
   2   4  11        0.22       -0.36      1.81 o 
   3   4  11      166.96      175.42      6.79 o 
   4   4  11      523.54      559.87     12.29 o 
   5   4  11      203.88      210.89      8.66 o 
   6   4  11      323.38      345.10     11.41 o 
   7   4  11       12.61        2.77      4.36 o 
 -12   5  11       50.38       43.50      8.37 o 
 -11   5  11       21.75       24.42      6.25 o 
 -10   5  11        0.01       -0.03      4.17 o 
  -9   5  11       55.26       50.05      7.73 o 
  -8   5  11        0.60        2.75      3.68 o 
  -7   5  11     1147.18     1130.78     27.06 o 
  -6   5  11     1738.91     1705.80     31.26 o 
  -5   5  11      694.49      720.04     16.60 o 
  -4   5  11        3.58        4.89      2.17 o 
  -3   5  11      633.81      689.47     14.60 o 
  -2   5  11     1250.68     1375.06     24.87 o 
  -1   5  11      289.80      311.79      9.02 o 
   0   5  11      295.07      275.84      7.19 o 
   1   5  11       41.85       49.19      4.13 o 
   2   5  11       97.41       96.88      4.45 o 
   3   5  11       53.62       59.70      4.21 o 
   4   5  11      374.07      424.61     10.40 o 
   5   5  11        5.56        4.70      3.26 o 
   6   5  11      256.43      262.60     10.30 o 
   7   5  11        0.13       -1.53      4.05 o 
 -12   6  11        9.05        8.54      6.57 o 
 -11   6  11       27.57       26.60      6.45 o 
 -10   6  11       53.34       56.81      7.71 o 
  -9   6  11      383.09      421.27     18.49 o 
  -8   6  11      208.44      188.08     11.18 o 
  -7   6  11      165.57      157.24     10.89 o 
  -6   6  11       18.06       13.71      5.16 o 
  -5   6  11      668.76      642.04     13.99 o 
  -4   6  11      467.59      441.55     10.54 o 
  -3   6  11      947.32      972.94     19.90 o 
  -2   6  11     1646.40     1730.75     31.90 o 
  -1   6  11       52.38       41.51      3.21 o 
   0   6  11      967.09      963.47     16.18 o 
   1   6  11      247.00      254.34      7.85 o 
   2   6  11      153.24      159.88      6.77 o 
   3   6  11      305.47      314.41      8.64 o 
   4   6  11      405.88      411.36     10.70 o 
   5   6  11       30.52       27.49      4.05 o 
   6   6  11       35.02       25.62      4.32 o 
   7   6  11       18.99       25.25      5.33 o 
 -12   7  11       43.06       43.58     10.27 o 
 -11   7  11       60.90       72.63     11.18 o 
 -10   7  11      542.29      610.58     25.81 o 
  -9   7  11      254.26      294.60     17.45 o 
  -8   7  11       30.19       20.27      4.96 o 
  -7   7  11       89.28       84.91      6.43 o 
  -6   7  11       64.37       51.30      8.39 o 
  -5   7  11      315.19      277.46      8.65 o 
  -4   7  11      754.43      678.63     17.34 o 
  -3   7  11        1.22        3.65      2.49 o 
  -2   7  11        0.98        3.57      2.03 o 
  -1   7  11        0.83        0.31      2.08 o 
   0   7  11       42.17       38.37      4.09 o 
   1   7  11     2323.39     2333.75     36.62 o 
   2   7  11     1107.78     1104.29     22.07 o 
   3   7  11        1.22       -0.08      2.75 o 
   4   7  11       25.88       21.73      4.86 o 
   5   7  11      166.80      196.98      7.60 o 
   6   7  11      136.92      170.40      7.83 o 
   7   7  11       15.28       12.20      4.13 o 
 -11   8  11       21.98       21.66      7.78 o 
 -10   8  11        0.29        8.22      6.21 o 
  -9   8  11       14.28        9.16      6.22 o 
  -8   8  11       38.20       47.01     14.83 o 
  -7   8  11       72.73       68.19      8.82 o 
  -6   8  11      204.50      205.35     10.64 o 
  -5   8  11      242.15      261.68      9.91 o 
  -4   8  11      412.63      395.26     15.09 o 
  -3   8  11      366.01      301.57     11.29 o 
  -2   8  11      532.58      540.83     12.92 o 
  -1   8  11      439.24      386.79     14.14 o 
   0   8  11      131.45      119.28      6.60 o 
   1   8  11       93.63       98.38      6.28 o 
   2   8  11      216.01      208.62      8.69 o 
   3   8  11        5.73        3.82      3.03 o 
   4   8  11       41.01       37.09      5.01 o 
   5   8  11        4.60        1.30      3.75 o 
   6   8  11       58.85       65.71      7.03 o 
 -11   9  11       21.61       19.26     14.47 o 
 -10   9  11        0.00       -4.81      4.81 o 
  -9   9  11        9.12        5.93      5.48 o 
  -8   9  11       40.06       61.91     24.98 o 
  -7   9  11      198.85      219.65     19.74 o 
  -6   9  11      292.70      293.00     12.30 o 
  -5   9  11        0.18        1.24      2.92 o 
  -4   9  11       49.14       68.46      6.91 o 
  -3   9  11      344.57      310.72     13.04 o 
  -2   9  11       80.52       62.51      7.59 o 
  -1   9  11       17.34       15.75      3.01 o 
   0   9  11       27.22       25.14      3.52 o 
   1   9  11       58.67       46.59      4.67 o 
   2   9  11        3.95        3.47      3.01 o 
   3   9  11       61.44       70.52      6.01 o 
   4   9  11       51.14       56.09      6.68 o 
   5   9  11       76.05       88.88      8.21 o 
   6   9  11        0.44       -0.30      4.58 o 
 -10  10  11       33.10       32.70      9.57 o 
  -9  10  11        0.44        2.01      5.89 o 
  -8  10  11       20.31        9.32      4.80 o 
  -7  10  11       61.70       88.72      8.05 o 
  -6  10  11       76.95       92.96     15.52 o 
  -5  10  11       26.97       16.59      3.70 o 
  -4  10  11        1.22        3.16      2.93 o 
  -3  10  11      234.15      241.18      7.85 o 
  -2  10  11        1.78       10.26      2.83 o 
  -1  10  11       20.98       14.06      3.83 o 
   0  10  11       16.62       13.19      3.15 o 
   1  10  11      106.79      105.97      6.47 o 
   2  10  11       16.07        8.83      3.36 o 
   3  10  11       33.77       41.30      5.03 o 
   4  10  11      129.79      141.95      8.45 o 
   5  10  11       29.48       44.86      5.84 o 
 -10  11  11       12.79        9.15      8.84 o 
  -9  11  11       94.63       95.80     17.60 o 
  -8  11  11       11.17       12.71      4.89 o 
  -7  11  11       59.32       66.98     12.63 o 
  -6  11  11        1.52        4.65      5.56 o 
  -5  11  11        2.69        1.84      2.99 o 
  -4  11  11       97.38      107.33      7.04 o 
  -3  11  11       13.83       19.05      3.17 o 
  -2  11  11       42.95       47.49      3.97 o 
  -1  11  11        9.24        6.64      2.66 o 
   0  11  11        4.42        1.27      3.67 o 
   1  11  11        1.30       -1.37      2.81 o 
   2  11  11        4.56        3.94      3.07 o 
   3  11  11       32.50       33.11      4.83 o 
   4  11  11        0.74        1.85      3.64 o 
   5  11  11        4.41        2.09      3.85 o 
  -9  12  11        0.39        4.71      6.24 o 
  -8  12  11        1.74        6.13      4.53 o 
  -7  12  11       27.43       24.13      5.21 o 
  -6  12  11       97.40      122.10     12.42 o 
  -5  12  11       59.25       58.34      6.14 o 
  -4  12  11        6.90       11.50      3.52 o 
  -3  12  11       25.14       27.13      4.57 o 
  -2  12  11        3.35        2.72      2.33 o 
  -1  12  11       16.17       14.72      3.09 o 
   0  12  11      218.76      218.25      7.78 o 
   1  12  11       19.82       12.01      3.24 o 
   2  12  11       39.53       49.73      5.69 o 
   3  12  11        4.39        1.44      3.18 o 
   4  12  11        1.68        5.13      3.40 o 
  -9  13  11       39.93       52.24     14.17 o 
  -8  13  11       67.23       72.93      7.71 o 
  -7  13  11        6.01        4.17      6.87 o 
  -6  13  11        6.67        6.22      4.00 o 
  -5  13  11        2.02        1.41      3.36 o 
  -4  13  11       48.92       55.73      5.09 o 
  -3  13  11      184.02      193.95     18.18 o 
  -2  13  11      286.66      280.12     10.17 o 
  -1  13  11       53.18       66.98     13.00 o 
   0  13  11       12.12       10.30      4.14 o 
   1  13  11       19.56       23.94      5.25 o 
   2  13  11       11.69        5.85      5.54 o 
   3  13  11       84.64       87.50      8.87 o 
   4  13  11       20.23       23.90      6.56 o 
  -8  14  11        5.99        7.68      4.37 o 
  -7  14  11       91.19       91.75     11.80 o 
  -6  14  11       43.38       58.21     17.76 o 
  -5  14  11       39.55       35.82      7.86 o 
  -4  14  11       46.42       33.74      6.57 o 
  -3  14  11        4.50        9.59      4.97 o 
  -2  14  11       17.27       14.72      4.27 o 
  -1  14  11       86.02       93.54      8.93 o 
   0  14  11        8.36       11.42      4.26 o 
   1  14  11        4.93        0.17      4.53 o 
   2  14  11        0.34        1.06      4.92 o 
   3  14  11        0.50        1.39      5.31 o 
  -7  15  11        4.59        2.12      6.75 o 
  -6  15  11        7.16        9.49      7.13 o 
  -5  15  11      193.02      237.15     19.85 o 
  -4  15  11      135.33      137.32     13.22 o 
  -3  15  11       11.32       12.64      5.68 o 
  -2  15  11       57.02       92.84     11.32 o 
  -1  15  11        4.19        4.90      3.87 o 
   0  15  11        9.02       12.55      4.74 o 
   1  15  11      213.47      240.70     22.35 o 
   2  15  11      102.85       95.12     10.06 o 
  -5  16  11      474.65      519.68     31.74 o 
  -4  16  11      232.77      234.40     17.50 o 
  -3  16  11       20.91       31.76      7.09 o 
  -2  16  11        9.67        0.01      5.44 o 
  -1  16  11       30.12       39.82      5.86 o 
   0  16  11        8.89        7.09      4.99 o 
 -12   0  12        4.59       -3.06      5.06 o 
 -11   0  12      188.93      179.90     13.29 o 
 -10   0  12      230.67      232.13     13.32 o 
  -9   0  12       55.09       52.03      7.01 o 
  -8   0  12       53.11       51.79     22.90 o 
  -7   0  12       12.22       18.15      4.43 o 
  -6   0  12      350.41      319.14     12.98 o 
  -5   0  12      900.84      939.11     19.04 o 
  -4   0  12       55.82       56.36      6.22 o 
  -3   0  12      360.99      341.14     10.66 o 
  -2   0  12      267.71      258.88      9.11 o 
  -1   0  12      220.34      258.06     15.60 o 
   0   0  12      442.75      440.35     13.22 o 
   1   0  12       25.84       15.61      4.21 o 
   2   0  12        2.22        0.27      3.81 o 
   3   0  12        1.57        0.49      3.21 o 
   4   0  12      134.47      114.79     11.30 o 
   5   0  12        2.50       -0.56      5.06 o 
   6   0  12      111.76      103.07     12.07 o 
   7   0  12       81.94       69.34     11.06 o 
 -12   1  12       24.53       16.95      4.52 o 
 -11   1  12       66.61       69.36      6.06 o 
 -10   1  12       49.93       50.25      6.26 o 
  -9   1  12      104.34      109.13      6.61 o 
  -8   1  12       76.74       76.58      5.38 o 
  -7   1  12      216.44      249.87      7.54 o 
  -6   1  12       30.26       27.92      4.01 o 
  -5   1  12        1.45        0.51      1.38 o 
  -4   1  12      169.59      143.88      6.77 o 
  -3   1  12      908.76      864.71     14.21 o 
  -2   1  12       36.54       33.45      3.13 o 
  -1   1  12      215.99      221.64      6.04 o 
   0   1  12      449.97      444.64     11.30 o 
   1   1  12      317.07      318.80      8.84 o 
   2   1  12      338.17      321.32      9.35 o 
   3   1  12       50.89       39.93      4.35 o 
   4   1  12        4.58        3.45      2.86 o 
   5   1  12       88.74       67.40      5.84 o 
   6   1  12        3.60       -0.18      3.45 o 
   7   1  12        0.00        3.04      3.98 o 
 -12   2  12       69.51       70.70     13.18 o 
 -11   2  12        1.15        2.79      3.69 o 
 -10   2  12        2.29        4.73      3.22 o 
  -9   2  12      268.36      275.90      9.28 o 
  -8   2  12       14.07       13.24      2.75 o 
  -7   2  12      336.13      343.43      8.91 o 
  -6   2  12       58.04       66.59      4.10 o 
  -5   2  12       12.87       12.31      1.96 o 
  -4   2  12       76.38       73.45      4.40 o 
  -3   2  12      136.60      130.92      4.85 o 
  -2   2  12       21.67       20.36      2.57 o 
  -1   2  12        4.49        1.11      1.57 o 
   0   2  12     1079.93     1035.33     18.53 o 
   1   2  12      697.31      720.07     14.68 o 
   2   2  12       40.49       37.32      4.49 o 
   3   2  12       16.30       16.74      3.30 o 
   4   2  12       23.60       23.30      3.83 o 
   5   2  12        5.51        4.40      3.45 o 
   6   2  12       34.32       43.19      5.37 o 
   7   2  12       32.60       22.96      4.92 o 
 -12   3  12       34.99       33.79      5.30 o 
 -11   3  12      236.06      254.74     11.03 o 
 -10   3  12       23.68       13.68      3.46 o 
  -9   3  12      344.83      331.29      9.13 o 
  -8   3  12       78.42       74.53      5.52 o 
  -7   3  12        0.38        0.82      1.91 o 
  -6   3  12      389.40      384.83      8.92 o 
  -5   3  12      427.02      385.81      8.73 o 
  -4   3  12       32.38       32.06      2.54 o 
  -3   3  12      115.78      115.37      6.01 o 
  -2   3  12      974.80      941.91     15.03 o 
  -1   3  12      423.49      399.34      8.10 o 
   0   3  12      150.52      152.66      6.16 o 
   1   3  12       71.10       72.29      4.74 o 
   2   3  12        8.33        8.51      2.76 o 
   3   3  12      230.61      219.59      7.59 o 
   4   3  12        0.22        0.60      2.61 o 
   5   3  12        1.63        3.97      3.12 o 
   6   3  12       47.26       39.23      5.16 o 
   7   3  12       15.99       18.18      4.81 o 
 -12   4  12        3.91        9.80      3.46 o 
 -11   4  12       56.77       63.87      5.17 o 
 -10   4  12      154.87      152.07      8.43 o 
  -9   4  12      198.18      214.50      7.75 o 
  -8   4  12       72.44       75.62      4.33 o 
  -7   4  12      365.12      345.96     12.89 o 
  -6   4  12      262.27      249.73      9.74 o 
  -5   4  12        0.69        1.41      2.10 o 
  -4   4  12      309.91      275.38      8.24 o 
  -3   4  12       18.36       16.56      2.73 o 
  -2   4  12      176.89      175.95      8.05 o 
  -1   4  12       69.01       76.82      4.80 o 
   0   4  12       11.63       13.27      1.91 o 
   1   4  12       42.19       32.12      3.10 o 
   2   4  12        6.15        8.58      2.52 o 
   3   4  12       39.24       47.03      4.10 o 
   4   4  12       17.77       14.31      3.33 o 
   5   4  12      160.28      167.58      9.58 o 
   6   4  12        0.73        4.97      3.85 o 
   7   4  12       48.68       57.49      7.79 o 
 -12   5  12        2.87        2.26      5.82 o 
 -11   5  12       18.94        9.45      5.35 o 
 -10   5  12        5.38        5.63      4.75 o 
  -9   5  12      101.08       80.03      7.93 o 
  -8   5  12      190.14      184.25     11.04 o 
  -7   5  12      275.99      261.24     11.31 o 
  -6   5  12       45.88       45.11      5.40 o 
  -5   5  12        0.01       -2.14      2.14 o 
  -4   5  12        0.05        1.99      2.15 o 
  -3   5  12       90.35      103.90      7.26 o 
  -2   5  12       84.28      100.44      9.23 o 
  -1   5  12      147.58      134.30      6.36 o 
   0   5  12      152.12      132.04      5.81 o 
   1   5  12       51.74       63.40      2.96 o 
   2   5  12       39.31       38.25      3.39 o 
   3   5  12      126.45      123.14      5.95 o 
   4   5  12       15.61       18.35      4.40 o 
   5   5  12       18.44       13.21      3.76 o 
   6   5  12      151.12      146.78      8.55 o 
 -12   6  12        5.60        6.74      6.06 o 
 -11   6  12        3.47        0.70      4.78 o 
 -10   6  12       60.16       60.25      7.71 o 
  -9   6  12      155.34      154.96     10.79 o 
  -8   6  12       54.93       57.03      6.98 o 
  -7   6  12      121.99      102.66      8.26 o 
  -6   6  12      220.59      219.49      8.25 o 
  -5   6  12       15.92        4.89      2.60 o 
  -4   6  12       72.63       80.50      5.15 o 
  -3   6  12        6.65       10.76      3.04 o 
  -2   6  12       36.11       30.01      4.83 o 
  -1   6  12       34.97       34.43      5.08 o 
   0   6  12       42.78       40.36      3.57 o 
   1   6  12      158.19      149.76      6.60 o 
   2   6  12       41.79       36.62      3.87 o 
   3   6  12       23.29       24.76      3.24 o 
   4   6  12      231.92      233.95      9.74 o 
   5   6  12       17.25       17.38      3.92 o 
   6   6  12      125.98      143.68     12.14 o 
 -11   7  12        1.53        3.55      6.51 o 
 -10   7  12       46.45       41.42      6.97 o 
  -9   7  12       36.91       47.76      6.89 o 
  -8   7  12       35.64       39.39      5.97 o 
  -7   7  12       99.45       90.41      7.94 o 
  -6   7  12       38.66       41.37      4.88 o 
  -5   7  12      286.13      285.46     10.58 o 
  -4   7  12       17.55       16.05      3.49 o 
  -3   7  12      321.59      332.51     10.40 o 
  -2   7  12      113.39       91.95      6.88 o 
  -1   7  12        0.35        1.99      2.42 o 
   0   7  12       38.64       34.37      6.70 o 
   1   7  12       13.49       20.25      3.79 o 
   2   7  12       11.70        7.84      6.21 o 
   3   7  12        1.95        5.05      3.41 o 
   4   7  12       25.57       31.75      5.20 o 
   5   7  12      418.67      461.48     11.41 o 
   6   7  12       63.74       56.30      5.15 o 
 -11   8  12        4.25       10.02      8.16 o 
 -10   8  12        0.94       -3.31      5.48 o 
  -9   8  12        4.61        8.50      6.09 o 
  -8   8  12       35.66       28.56      7.14 o 
  -7   8  12       66.23       75.26      7.49 o 
  -6   8  12        9.54       12.23      4.15 o 
  -5   8  12        4.87        5.23      4.37 o 
  -4   8  12       59.52       74.54      6.95 o 
  -3   8  12     1042.21     1004.16     26.79 o 
  -2   8  12      104.03       97.06      5.91 o 
  -1   8  12        0.18       -1.39      2.75 o 
   0   8  12       13.91        7.11      3.02 o 
   1   8  12        0.77       -2.16      2.63 o 
   2   8  12      224.58      257.56      9.99 o 
   3   8  12        2.84        2.08      3.35 o 
   4   8  12       93.46       92.76     11.71 o 
   5   8  12       16.03        8.95      5.11 o 
   6   8  12        4.64        5.06      5.31 o 
 -11   9  12       67.49       72.59     11.51 o 
 -10   9  12      162.14      198.38     16.26 o 
  -9   9  12        0.29        1.44      5.15 o 
  -8   9  12       14.96       15.50      7.60 o 
  -7   9  12        0.00        0.92      3.96 o 
  -6   9  12       35.77       41.23     10.61 o 
  -5   9  12      296.11      296.25     10.74 o 
  -4   9  12        0.01       -1.53      3.01 o 
  -3   9  12       10.51       10.72      3.93 o 
  -2   9  12       42.61       46.60      4.38 o 
  -1   9  12      290.43      251.78      8.89 o 
   0   9  12       61.73       52.15      4.87 o 
   1   9  12       12.52       16.14      4.03 o 
   2   9  12       13.72       13.15      3.78 o 
   3   9  12       17.11       21.01      4.41 o 
   4   9  12       11.21       19.37      5.36 o 
   5   9  12       63.40       69.89     12.41 o 
 -10  10  12        0.00        5.11      6.45 o 
  -9  10  12      170.83      198.03     15.84 o 
  -8  10  12        4.49        1.14      5.15 o 
  -7  10  12      386.75      401.62     16.12 o 
  -6  10  12       67.33       66.92      7.03 o 
  -5  10  12       20.12       23.34      4.25 o 
  -4  10  12       70.40       57.11      6.23 o 
  -3  10  12       68.97       83.51      7.14 o 
  -2  10  12        1.91        3.21      2.62 o 
  -1  10  12        0.24        1.91      2.49 o 
   0  10  12       66.74       70.61      5.47 o 
   1  10  12       26.02       33.70      4.41 o 
   2  10  12       63.80       63.23      5.95 o 
   3  10  12      335.18      366.86     12.49 o 
   4  10  12       99.87      109.03     10.27 o 
   5  10  12        6.71        6.39      5.21 o 
 -10  11  12        0.00       -1.42      6.22 o 
  -9  11  12        1.36        7.15      6.20 o 
  -8  11  12        2.08        0.65      5.93 o 
  -7  11  12       98.75      120.73      9.38 o 
  -6  11  12        0.04        5.57      3.96 o 
  -5  11  12      104.31       89.85      6.98 o 
  -4  11  12        0.08        1.47      3.12 o 
  -3  11  12       12.86        8.29      2.85 o 
  -2  11  12       82.83       73.08      6.96 o 
  -1  11  12      263.21      273.00     11.11 o 
   0  11  12       14.21       15.13      3.46 o 
   1  11  12      142.12      137.47      7.66 o 
   2  11  12        9.88        6.76      3.65 o 
   3  11  12       25.99       26.76      4.60 o 
   4  11  12      114.26      126.60      8.33 o 
  -9  12  12        0.60        4.59      5.88 o 
  -8  12  12       20.77       29.04      6.12 o 
  -7  12  12       27.90       31.99      5.71 o 
  -6  12  12        0.73       -2.13      3.71 o 
  -5  12  12       19.06       22.83      6.02 o 
  -4  12  12       85.83       82.59      6.57 o 
  -3  12  12       62.63       74.16      5.76 o 
  -2  12  12       19.25       14.01      3.15 o 
  -1  12  12      170.18      168.58      7.33 o 
   0  12  12       49.32       60.18      5.19 o 
   1  12  12       21.81       27.52      4.16 o 
   2  12  12      115.41      105.77      6.96 o 
   3  12  12       74.63       81.30      6.35 o 
   4  12  12        1.91        4.71      3.86 o 
  -8  13  12        1.21       -1.29      4.58 o 
  -7  13  12       42.82       40.37      6.14 o 
  -6  13  12        8.26        4.90      6.05 o 
  -5  13  12       10.22        3.75      4.02 o 
  -4  13  12        0.70        5.27      3.44 o 
  -3  13  12       79.74       78.37      4.94 o 
  -2  13  12        2.39        4.85      2.71 o 
  -1  13  12       56.80       60.24      7.56 o 
   0  13  12       21.35       17.77      3.25 o 
   1  13  12        7.72        4.87      4.53 o 
   2  13  12       80.86       92.85     12.54 o 
   3  13  12      106.47      127.21     17.29 o 
  -7  14  12      125.83      133.65     17.71 o 
  -6  14  12       24.20       23.86      4.51 o 
  -5  14  12      139.97      160.69     35.87 o 
  -4  14  12        1.26        5.33      5.24 o 
  -3  14  12       16.59        7.60      3.40 o 
  -2  14  12       53.29       60.21      6.85 o 
  -1  14  12        8.49        6.68      6.03 o 
   0  14  12        0.21       -2.11      4.14 o 
   1  14  12      106.59      143.41     14.18 o 
   2  14  12        1.52        3.64      5.06 o 
  -6  15  12        9.28       10.69      7.28 o 
  -5  15  12       84.87      104.26     12.16 o 
  -4  15  12       29.98       46.82      7.96 o 
  -3  15  12       16.13       11.06      3.53 o 
  -2  15  12        0.13        0.51      3.66 o 
  -1  15  12      133.75      148.94     14.44 o 
   0  15  12        8.01       13.78      8.33 o 
   1  15  12      124.86      139.61     10.35 o 
  -4  16  12       37.78       30.16      8.50 o 
  -3  16  12      288.54      310.43     26.30 o 
  -2  16  12       32.09       29.86      4.86 o 
  -1  16  12       50.92       52.24     10.51 o 
 -12   1  13        6.46        8.17      4.19 o 
 -11   1  13        6.63        5.10      3.62 o 
 -10   1  13      136.98      132.76      7.66 o 
  -9   1  13      394.58      393.13     18.13 o 
  -8   1  13        0.00       -0.34      2.61 o 
  -7   1  13      792.46      761.80     16.63 o 
  -6   1  13       62.85       64.50      4.03 o 
  -5   1  13      851.55      851.96     14.61 o 
  -4   1  13       52.44       48.43      3.69 o 
  -3   1  13     1291.41     1248.40     18.97 o 
  -2   1  13      112.32      112.66      4.84 o 
  -1   1  13        3.77        4.63      2.15 o 
   0   1  13       29.15       27.50      3.30 o 
   1   1  13       81.61       66.01      4.87 o 
   2   1  13       23.39       25.29      5.52 o 
   3   1  13       10.41        9.68      3.28 o 
   4   1  13       11.27        7.65      3.50 o 
   5   1  13       15.04       19.13      4.25 o 
   6   1  13        7.69        3.15      4.36 o 
 -12   2  13        9.83       12.51      4.63 o 
 -11   2  13        6.65        5.38      3.91 o 
 -10   2  13       82.20       89.75      6.36 o 
  -9   2  13      476.51      495.40     13.08 o 
  -8   2  13       28.14       28.24      3.43 o 
  -7   2  13       86.87       73.92      6.73 o 
  -6   2  13       66.00       59.99      3.88 o 
  -5   2  13        0.60        0.89      1.79 o 
  -4   2  13      270.59      296.18      7.86 o 
  -3   2  13        0.00        2.18      1.73 o 
  -2   2  13        6.52        9.43      2.30 o 
  -1   2  13     1029.90     1033.31     18.52 o 
   0   2  13       20.69       21.98      3.15 o 
   1   2  13       45.24       52.00      6.76 o 
   2   2  13       73.66       64.40      5.01 o 
   3   2  13        3.70        2.74      2.90 o 
   4   2  13        0.08        1.05      3.05 o 
   5   2  13        3.30        1.41      3.50 o 
   6   2  13        5.48        6.75      4.12 o 
 -12   3  13        0.05       -3.12      3.67 o 
 -11   3  13      101.95      108.26      8.05 o 
 -10   3  13       42.32       44.00      5.01 o 
  -9   3  13      111.68      117.17      6.59 o 
  -8   3  13       14.54       11.19      2.95 o 
  -7   3  13      196.21      202.77      7.91 o 
  -6   3  13       31.68       27.84      2.77 o 
  -5   3  13      129.58      135.68      4.98 o 
  -4   3  13       55.62       52.48      3.25 o 
  -3   3  13       16.83       20.29      2.54 o 
  -2   3  13      252.93      278.66      7.54 o 
  -1   3  13      314.42      326.90      7.42 o 
   0   3  13       26.55       23.98      3.08 o 
   1   3  13      632.24      642.99     13.95 o 
   2   3  13       14.36       11.19      2.99 o 
   3   3  13        0.70        2.02      2.78 o 
   4   3  13        6.54        0.14      3.13 o 
   5   3  13        0.40        3.66      3.52 o 
   6   3  13        2.01        1.11      3.99 o 
 -12   4  13        5.34        9.19      6.92 o 
 -11   4  13       66.11       65.09      5.12 o 
 -10   4  13      148.47      135.26      9.46 o 
  -9   4  13       62.75       56.44      8.54 o 
  -8   4  13       41.67       34.00      4.43 o 
  -7   4  13      597.83      615.55     27.76 o 
  -6   4  13      701.54      673.77     16.73 o 
  -5   4  13      507.95      488.21     15.44 o 
  -4   4  13        1.85        0.68      2.17 o 
  -3   4  13        1.63       -1.59      2.28 o 
  -2   4  13       11.88        9.66      1.41 o 
  -1   4  13      106.47      122.65      5.09 o 
   0   4  13      154.58      158.30      9.10 o 
   1   4  13     1338.23     1390.58     24.00 o 
   2   4  13        8.68        8.39      2.85 o 
   3   4  13       67.23       71.95      5.09 o 
   4   4  13      340.38      331.51      9.99 o 
   5   4  13       51.44       44.51      5.59 o 
   6   4  13        1.15        1.16      3.83 o 
 -12   5  13       16.73       17.79      6.50 o 
 -11   5  13       27.63       27.38      6.56 o 
 -10   5  13      187.08      208.65     18.13 o 
  -9   5  13       53.75       56.24      7.67 o 
  -8   5  13       47.38       28.09      5.28 o 
  -7   5  13        2.13        1.99      3.71 o 
  -6   5  13       36.00       24.83      4.20 o 
  -5   5  13        8.56        5.04      3.39 o 
  -4   5  13      114.25       95.78      6.34 o 
  -3   5  13        8.12        3.53      3.40 o 
  -2   5  13      846.76      798.76     21.47 o 
  -1   5  13       70.77       67.73      4.97 o 
   0   5  13      647.02      634.53     16.12 o 
   1   5  13      812.10      808.26     12.66 o 
   2   5  13       52.19       47.68      3.86 o 
   3   5  13        0.00       -2.38      2.38 o 
   4   5  13      104.89      100.17      6.03 o 
   5   5  13      384.90      390.62     11.85 o 
   6   5  13       52.42       56.90      7.53 o 
 -12   6  13       13.61       17.93      6.71 o 
 -11   6  13       47.93       55.56     20.37 o 
 -10   6  13       17.22       13.80      7.74 o 
  -9   6  13        0.24        5.64      4.47 o 
  -8   6  13       26.28       29.54     11.04 o 
  -7   6  13      469.93      462.65     15.85 o 
  -6   6  13        1.92       -0.66      2.94 o 
  -5   6  13      152.11      148.57      8.48 o 
  -4   6  13      155.79      173.18      7.66 o 
  -3   6  13      284.94      314.68     10.33 o 
  -2   6  13      818.50      836.41     18.82 o 
  -1   6  13      320.89      318.48     10.54 o 
   0   6  13      605.50      570.56     13.17 o 
   1   6  13      401.38      417.60     14.41 o 
   2   6  13      209.43      202.03      8.74 o 
   3   6  13      221.56      223.12      8.77 o 
   4   6  13       30.51       35.79      4.95 o 
   5   6  13       31.23       34.24      4.55 o 
   6   6  13       41.11       40.84      5.32 o 
 -11   7  13        0.62       -2.92      5.15 o 
 -10   7  13      102.32      111.64     10.14 o 
  -9   7  13       76.93       73.23      8.28 o 
  -8   7  13      160.08      183.53     11.66 o 
  -7   7  13        1.02       -0.30      3.68 o 
  -6   7  13       19.92       13.37      3.81 o 
  -5   7  13      630.52      563.69     12.79 o 
  -4   7  13      704.31      666.35     16.42 o 
  -3   7  13     2225.41     2057.40     37.17 o 
  -2   7  13       21.90       23.07      3.95 o 
  -1   7  13       10.98       14.56      3.06 o 
   0   7  13        0.80       -2.34      2.65 o 
   1   7  13        9.91        7.39      3.28 o 
   2   7  13       28.07       37.23      5.85 o 
   3   7  13        1.63        1.35      4.15 o 
   4   7  13       27.72       37.01      6.41 o 
   5   7  13        0.02        1.00      5.10 o 
 -11   8  13       13.89        9.11     12.80 o 
 -10   8  13      155.39      162.57     15.14 o 
  -9   8  13       31.75       36.44     13.86 o 
  -8   8  13       69.45       70.54     27.93 o 
  -7   8  13      162.58      164.01     13.73 o 
  -6   8  13       55.22       38.12      5.17 o 
  -5   8  13       19.07       20.85      4.31 o 
  -4   8  13        0.23       -0.83      3.29 o 
  -3   8  13      123.10      104.43     10.06 o 
  -2   8  13      128.37      103.55     11.04 o 
  -1   8  13      139.13      130.57      7.39 o 
   0   8  13        0.03       -0.28      2.77 o 
   1   8  13       22.50       22.41      5.65 o 
   2   8  13       67.26       52.17      6.66 o 
   3   8  13      142.36      157.46     10.62 o 
   4   8  13        1.99        1.03      4.83 o 
   5   8  13        2.63        6.08      5.24 o 
 -11   9  13        2.55        4.90      7.71 o 
 -10   9  13        1.16        2.73      6.41 o 
  -9   9  13      215.99      172.71     25.00 o 
  -8   9  13       14.04       23.77      7.52 o 
  -7   9  13       30.15       31.82      7.40 o 
  -6   9  13      242.24      237.59     19.51 o 
  -5   9  13       12.19        4.09      3.47 o 
  -4   9  13       51.38       48.22      6.04 o 
  -3   9  13      139.21      160.23     15.77 o 
  -2   9  13        5.46        6.23      2.91 o 
  -1   9  13      110.12      104.49      6.74 o 
   0   9  13       51.95       49.43      6.90 o 
   1   9  13      199.85      210.20      9.42 o 
   2   9  13       39.07       37.70      6.20 o 
   3   9  13        0.20       -0.50      4.17 o 
   4   9  13        2.13        4.15      4.86 o 
   5   9  13        1.94        4.65      5.44 o 
 -10  10  13       63.71       75.69     11.31 o 
  -9  10  13        0.20       -2.23      5.38 o 
  -8  10  13        1.43        5.29      5.66 o 
  -7  10  13        8.73        9.81      5.38 o 
  -6  10  13      107.79      103.63      8.60 o 
  -5  10  13       11.36       11.41      4.16 o 
  -4  10  13       17.29        7.79      4.14 o 
  -3  10  13       30.81       25.97      4.93 o 
  -2  10  13       16.80       14.39      3.48 o 
  -1  10  13       28.42       20.27      3.81 o 
   0  10  13       90.07       88.33      6.45 o 
   1  10  13      304.26      281.83     10.37 o 
   2  10  13       24.81       34.36      4.96 o 
   3  10  13        0.37        6.23      4.63 o 
   4  10  13       21.56       27.02     15.81 o 
 -10  11  13       20.77       28.98     10.40 o 
  -9  11  13        8.13        3.69      6.11 o 
  -8  11  13        7.43        5.32      5.97 o 
  -7  11  13       90.72       77.23      8.06 o 
  -6  11  13       70.57       70.96      7.47 o 
  -5  11  13      134.94      143.85      8.92 o 
  -4  11  13        0.46       -0.21      4.02 o 
  -3  11  13        0.46        3.24      3.68 o 
  -2  11  13       39.43       43.28      5.53 o 
  -1  11  13       53.89       38.21      4.63 o 
   0  11  13        3.49        3.26      3.23 o 
   1  11  13       47.32       43.90      5.20 o 
   2  11  13       13.89       10.59      4.07 o 
   3  11  13      187.30      204.25     15.28 o 
   4  11  13       49.01       43.92     12.33 o 
  -9  12  13        2.08        7.33      6.54 o 
  -8  12  13       15.80       13.86     11.75 o 
  -7  12  13       43.15       35.25      9.20 o 
  -6  12  13       96.86      103.14      8.84 o 
  -5  12  13      115.51      135.60     11.15 o 
  -4  12  13        4.70        0.44      4.38 o 
  -3  12  13       90.30       76.35      7.78 o 
  -2  12  13        0.00        1.74      3.29 o 
  -1  12  13        6.00        3.90      3.18 o 
   0  12  13        1.08        1.35      3.30 o 
   1  12  13       87.38       89.93      6.62 o 
   2  12  13       42.39       40.96      5.23 o 
   3  12  13        1.79        2.69      3.94 o 
  -8  13  13        8.18        8.39      6.44 o 
  -7  13  13      220.84      242.94     23.79 o 
  -6  13  13        0.33        0.34      4.18 o 
  -5  13  13        5.16        6.64      3.94 o 
  -4  13  13       30.70       27.09      4.69 o 
  -3  13  13       78.78       77.37      8.85 o 
  -2  13  13        4.27       -0.11      2.92 o 
  -1  13  13      106.20      109.48      8.14 o 
   0  13  13       76.18       78.14      5.73 o 
   1  13  13       33.58       28.07      4.20 o 
   2  13  13        6.02        1.73      5.19 o 
  -7  14  13        0.02       -1.26      4.32 o 
  -6  14  13        9.83       11.21      4.57 o 
  -5  14  13        9.48       10.41      4.16 o 
  -4  14  13      163.96      182.22     11.29 o 
  -3  14  13        2.30        9.49      3.71 o 
  -2  14  13       54.04       47.59      6.02 o 
  -1  14  13       24.38       19.67      5.05 o 
   0  14  13        0.45        4.33      4.59 o 
   1  14  13       38.17       29.69      6.23 o 
  -6  15  13       13.59       28.80     11.27 o 
  -5  15  13       64.05      117.94     22.42 o 
  -4  15  13      267.77      344.32     17.76 o 
  -3  15  13      141.34      146.92     18.09 o 
  -2  15  13      158.64      158.01      9.69 o 
  -1  15  13       48.54       35.40      9.27 o 
   0  15  13       21.52       22.51      5.84 o 
 -12   0  14      109.84      121.27     11.42 o 
 -11   0  14        5.96       15.98      8.40 o 
 -10   0  14        0.18        5.24      4.34 o 
  -9   0  14        7.43        8.28      4.45 o 
  -8   0  14       14.36        5.74      3.97 o 
  -7   0  14      861.69      925.77     27.45 o 
  -6   0  14     1050.72     1014.54     24.62 o 
  -5   0  14     1866.52     1754.34     44.76 o 
  -4   0  14     1398.67     1339.95     36.01 o 
  -3   0  14     1901.23     1874.96     47.33 o 
  -2   0  14      257.82      240.74     12.01 o 
  -1   0  14      175.85      168.15     15.47 o 
   0   0  14     1009.54      930.58     39.00 o 
   1   0  14        4.57        4.76      3.96 o 
   2   0  14      146.60      151.56     12.52 o 
   3   0  14        0.13        2.22      4.66 o 
   4   0  14       78.08       73.34     10.62 o 
   5   0  14       12.39       19.79      7.05 o 
   6   0  14      163.00      161.98     38.95 o 
 -12   1  14       17.32       20.70      5.06 o 
 -11   1  14       25.19       17.32      4.52 o 
 -10   1  14       80.66       89.22      6.50 o 
  -9   1  14       66.71       85.26      7.94 o 
  -8   1  14      334.94      344.81     13.55 o 
  -7   1  14      103.51      106.49      6.22 o 
  -6   1  14      545.47      502.61     10.78 o 
  -5   1  14       62.70       61.74      4.78 o 
  -4   1  14       98.31      108.58      5.56 o 
  -3   1  14       67.51       50.72      3.59 o 
  -2   1  14     1426.79     1385.81     21.00 o 
  -1   1  14      487.30      450.77     10.90 o 
   0   1  14        0.05        2.37      2.42 o 
   1   1  14        0.01       -1.06      2.35 o 
   2   1  14      124.94      107.94      7.31 o 
   3   1  14       24.70       13.78      4.09 o 
   4   1  14       25.41       15.87      4.65 o 
   5   1  14        0.49        0.33      4.00 o 
   6   1  14       29.21       21.51      5.90 o 
 -12   2  14       54.92       52.37      6.29 o 
 -11   2  14        3.45        5.58      3.75 o 
 -10   2  14       94.62       96.53      7.18 o 
  -9   2  14      103.73       92.39     15.44 o 
  -8   2  14      605.70      599.98     21.20 o 
  -7   2  14      476.21      440.31     10.60 o 
  -6   2  14        6.29        7.46      2.29 o 
  -5   2  14      969.86      967.66     16.33 o 
  -4   2  14      600.01      531.81     11.64 o 
  -3   2  14      418.86      447.36     12.03 o 
  -2   2  14       38.21       31.52      4.30 o 
  -1   2  14      321.90      348.83      9.40 o 
   0   2  14       64.74       54.65      4.44 o 
   1   2  14        0.18        0.04      2.45 o 
   2   2  14        1.09        1.69      2.73 o 
   3   2  14        8.45        4.18      3.21 o 
   4   2  14      191.51      199.52     10.78 o 
   5   2  14       32.80       31.90      5.01 o 
   6   2  14      113.35      125.39     10.56 o 
 -12   3  14       81.74       82.08      6.81 o 
 -11   3  14       29.35       29.35      4.63 o 
 -10   3  14      114.92      111.38      7.23 o 
  -9   3  14      102.68       89.69      6.32 o 
  -8   3  14       83.18      100.71      9.09 o 
  -7   3  14        2.25        2.82      2.42 o 
  -6   3  14      420.60      410.35      9.11 o 
  -5   3  14       34.00       23.47      2.60 o 
  -4   3  14       34.90       31.55      3.31 o 
  -3   3  14      555.08      549.48     12.45 o 
  -2   3  14      444.58      431.39     10.15 o 
  -1   3  14      295.94      309.91     10.20 o 
   0   3  14        0.92        0.05      2.34 o 
   1   3  14      180.27      165.26      7.32 o 
   2   3  14       36.07       28.37      3.90 o 
   3   3  14        4.24        3.32      3.17 o 
   4   3  14       44.80       48.33      5.24 o 
   5   3  14       50.47       48.58      6.81 o 
   6   3  14       46.80       42.53      6.18 o 
 -12   4  14       19.14       14.35      7.18 o 
 -11   4  14        5.00        1.00      5.69 o 
 -10   4  14       12.13       12.09      6.88 o 
  -9   4  14       40.43       38.36      7.22 o 
  -8   4  14      136.70      131.98     11.43 o 
  -7   4  14        1.12        1.38      5.56 o 
  -6   4  14       63.31       53.18      7.05 o 
  -5   4  14      277.94      249.00     11.28 o 
  -4   4  14      968.41      904.50     19.62 o 
  -3   4  14      150.93      159.45      8.29 o 
  -2   4  14       73.97       84.09      4.15 o 
  -1   4  14       63.82       65.83      4.18 o 
   0   4  14      631.28      632.67     11.64 o 
   1   4  14       43.52       49.86      4.38 o 
   2   4  14       13.23       11.94      3.30 o 
   3   4  14       66.17       59.25      5.24 o 
   4   4  14        4.94        6.29      3.54 o 
   5   4  14       49.45       49.82      5.58 o 
 -12   5  14       54.53       69.50      9.04 o 
 -11   5  14        7.94        7.64      5.61 o 
 -10   5  14       22.71       22.41      6.11 o 
  -9   5  14        9.81        5.41      4.46 o 
  -8   5  14      105.25      109.51     10.49 o 
  -7   5  14      745.97      704.85     28.98 o 
  -6   5  14      704.09      698.72     24.54 o 
  -5   5  14       36.76       45.33      9.44 o 
  -4   5  14        4.38       -0.79      2.78 o 
  -3   5  14      182.39      182.83     10.95 o 
  -2   5  14      481.60      477.38     15.74 o 
  -1   5  14      439.23      392.27     12.17 o 
   0   5  14      121.57      127.07      9.11 o 
   1   5  14       12.54       11.70      3.52 o 
   2   5  14       40.75       35.50      4.55 o 
   3   5  14      460.80      489.84     13.84 o 
   4   5  14      141.39      154.37      7.53 o 
   5   5  14        5.39       10.95      4.47 o 
 -11   6  14      119.17      123.24     10.78 o 
 -10   6  14      224.13      257.10     26.90 o 
  -9   6  14       15.29       17.84      5.58 o 
  -8   6  14       62.71       46.70      6.67 o 
  -7   6  14      446.03      457.56     15.96 o 
  -6   6  14        7.27        7.61      3.66 o 
  -5   6  14      156.79      146.28      9.85 o 
  -4   6  14        0.24        2.42      2.98 o 
  -3   6  14       92.45      128.33     15.46 o 
  -2   6  14       14.55       15.01      4.32 o 
  -1   6  14        0.00       -3.25      3.25 o 
   0   6  14      494.32      459.23     15.92 o 
   1   6  14        3.35       -0.03      3.38 o 
   2   6  14       20.23       19.60      4.56 o 
   3   6  14       25.46       22.81      3.80 o 
   4   6  14       17.82       25.32      3.95 o 
   5   6  14       70.04       63.01      5.54 o 
 -11   7  14       20.39       38.47      7.32 o 
 -10   7  14       73.39       64.78     11.31 o 
  -9   7  14       87.27       87.64      8.89 o 
  -8   7  14        0.42        4.73      4.58 o 
  -7   7  14      124.57      125.93     14.16 o 
  -6   7  14      180.91      165.60      9.62 o 
  -5   7  14        1.55        3.72      3.30 o 
  -4   7  14       83.07       68.91      7.01 o 
  -3   7  14       16.98       20.72      4.53 o 
  -2   7  14       13.29       11.87      3.60 o 
  -1   7  14      138.01      151.49     10.40 o 
   0   7  14        2.41        0.83      3.51 o 
   1   7  14       11.59        8.09      4.27 o 
   2   7  14       31.39       32.84      5.82 o 
   3   7  14       54.53       45.03      8.83 o 
   4   7  14       22.37       15.70      6.16 o 
   5   7  14       20.18       15.85      6.18 o 
 -11   8  14       94.61       78.23     27.03 o 
 -10   8  14       37.94       53.51     10.93 o 
  -9   8  14       19.28       18.55      7.23 o 
  -8   8  14      229.80      252.42     34.52 o 
  -7   8  14        0.09       -3.70      4.75 o 
  -6   8  14        1.21        0.71      4.06 o 
  -5   8  14      165.42      129.41     10.23 o 
  -4   8  14        0.02       -0.50      3.61 o 
  -3   8  14      206.49      216.53     11.29 o 
  -2   8  14        4.64        4.36      3.80 o 
  -1   8  14       97.45       98.85      8.35 o 
   0   8  14       11.15        7.99      3.95 o 
   1   8  14        2.14        0.16      3.74 o 
   2   8  14      216.21      218.12     13.57 o 
   3   8  14       44.34       46.78      7.03 o 
   4   8  14       20.11       10.26      5.50 o 
 -10   9  14       42.74       36.23      9.08 o 
  -9   9  14        1.48        2.92      5.82 o 
  -8   9  14       13.51       22.63      6.74 o 
  -7   9  14        0.01        4.12      5.29 o 
  -6   9  14      224.41      247.07     13.45 o 
  -5   9  14      107.25       93.38      7.50 o 
  -4   9  14      170.27      155.47     10.43 o 
  -3   9  14      209.49      157.69     10.23 o 
  -2   9  14      127.76      149.09     10.11 o 
  -1   9  14      178.14      172.83     10.95 o 
   0   9  14      193.80      193.40     14.78 o 
   1   9  14      156.11      164.53     15.92 o 
   2   9  14       16.85       14.03      5.32 o 
   3   9  14       11.15        6.03      4.87 o 
   4   9  14      113.84       98.58     13.12 o 
 -10  10  14        7.43       -1.81      6.49 o 
  -9  10  14       17.42        4.52      9.52 o 
  -8  10  14      117.75      132.08     13.12 o 
  -7  10  14      248.02      257.45     17.59 o 
  -6  10  14       12.96        4.70      4.71 o 
  -5  10  14       79.64       81.85      8.00 o 
  -4  10  14       48.63       45.71      6.18 o 
  -3  10  14        1.76        3.84      3.82 o 
  -2  10  14        0.78        0.72      3.74 o 
  -1  10  14       16.92       21.41      4.11 o 
   0  10  14       88.99       74.72      6.42 o 
   1  10  14      248.04      255.37     10.63 o 
   2  10  14        1.75        3.77      4.32 o 
   3  10  14       51.41       43.51     13.08 o 
  -9  11  14       99.52      108.33     14.23 o 
  -8  11  14        8.25        7.99      6.23 o 
  -7  11  14        8.36       11.65      6.17 o 
  -6  11  14      207.95      203.99     12.25 o 
  -5  11  14       83.10       66.28      6.64 o 
  -4  11  14       41.96       40.49      8.26 o 
  -3  11  14       51.05       65.63      7.20 o 
  -2  11  14       23.66       23.88      4.19 o 
  -1  11  14       19.14       25.49      4.38 o 
   0  11  14       24.60       29.44      4.66 o 
   1  11  14        2.58        3.55      3.66 o 
   2  11  14       45.06       33.27      6.23 o 
   3  11  14       69.02       88.27     15.32 o 
  -8  12  14        1.14        6.45      5.98 o 
  -7  12  14       61.30       56.61      9.14 o 
  -6  12  14       41.53       33.21      6.17 o 
  -5  12  14      191.29      194.89     10.26 o 
  -4  12  14        0.03       -0.80      3.78 o 
  -3  12  14      135.09      152.37     10.16 o 
  -2  12  14        0.96        0.21      3.21 o 
  -1  12  14       98.16      118.25      7.39 o 
   0  12  14      182.73      208.37     10.19 o 
   1  12  14        0.55        2.33      3.72 o 
   2  12  14        2.13        1.78      3.89 o 
  -8  13  14        0.61       -1.00      6.16 o 
  -7  13  14       48.73       44.74      8.32 o 
  -6  13  14        5.01       10.78      5.10 o 
  -5  13  14      104.17      109.45      8.15 o 
  -4  13  14       63.39       73.14      6.96 o 
  -3  13  14       25.04       25.30      5.34 o 
  -2  13  14      121.91      146.66      7.87 o 
  -1  13  14       15.05       17.77      4.09 o 
   0  13  14       96.25       94.50      6.74 o 
   1  13  14      116.03      127.32      7.64 o 
  -6  14  14        0.26        0.11      4.56 o 
  -5  14  14       32.02       37.93      5.48 o 
  -4  14  14       17.03       17.38      6.33 o 
  -3  14  14       45.74       40.42     10.50 o 
  -2  14  14       83.25       81.78     12.07 o 
  -1  14  14        2.05        1.83      4.60 o 
   0  14  14       92.98      109.37     10.76 o 
  -4  15  14      128.71      130.02     20.79 o 
  -3  15  14      171.92      200.12     17.92 o 
  -2  15  14       23.49       23.54      5.56 o 
 -12   1  15       39.45       54.81      6.51 o 
 -11   1  15       51.33       53.94      6.21 o 
 -10   1  15      125.32      143.07      8.07 o 
  -9   1  15       18.20       23.30      4.03 o 
  -8   1  15       30.09       28.54      3.98 o 
  -7   1  15       21.80       18.91      3.55 o 
  -6   1  15      240.74      245.96      7.52 o 
  -5   1  15      252.83      248.22      8.82 o 
  -4   1  15       86.38       78.21      5.84 o 
  -3   1  15       82.60       69.71      5.04 o 
  -2   1  15       47.39       46.26      3.96 o 
  -1   1  15      166.47      167.87      8.08 o 
   0   1  15        4.48        5.45      2.99 o 
   1   1  15       61.80       64.09      6.04 o 
   2   1  15        1.69        0.45      3.29 o 
   3   1  15       35.80       31.77      5.26 o 
   4   1  15       10.95        6.91      4.38 o 
   5   1  15       25.26       23.21      5.72 o 
 -12   2  15        1.78        0.31      3.90 o 
 -11   2  15        0.06        5.36      3.76 o 
 -10   2  15       13.93        7.84      6.64 o 
  -9   2  15       13.03       13.30      3.90 o 
  -8   2  15       28.00       21.12      3.64 o 
  -7   2  15       31.58       30.52      3.75 o 
  -6   2  15       43.84       36.71      3.51 o 
  -5   2  15       11.64       10.61      2.67 o 
  -4   2  15      794.15      808.44     18.50 o 
  -3   2  15      456.47      433.80      9.64 o 
  -2   2  15      186.92      191.09      7.50 o 
  -1   2  15      368.22      384.41      9.04 o 
   0   2  15       30.24       28.66      3.76 o 
   1   2  15      117.01      123.78      6.98 o 
   2   2  15        0.26        1.92      2.96 o 
   3   2  15      324.34      322.67     10.95 o 
   4   2  15      114.70      112.47      7.61 o 
   5   2  15        5.68       -1.20      3.79 o 
 -12   3  15        5.81        4.82      3.88 o 
 -11   3  15        0.33        0.62      3.40 o 
 -10   3  15        0.01        0.69      3.01 o 
  -9   3  15        0.03        0.54      2.84 o 
  -8   3  15       79.45       77.65      5.27 o 
  -7   3  15      564.17      613.69     14.10 o 
  -6   3  15       48.13       43.39      5.32 o 
  -5   3  15        6.63        4.37      2.08 o 
  -4   3  15      105.08       90.07      4.63 o 
  -3   3  15        2.12        3.46      2.21 o 
  -2   3  15      112.87      119.55      5.68 o 
  -1   3  15        6.37       10.99      2.82 o 
   0   3  15      396.05      401.76     10.68 o 
   1   3  15       48.56       77.73      6.14 o 
   2   3  15       71.08       87.68      7.75 o 
   3   3  15       25.10       23.16      5.36 o 
   4   3  15       12.31        9.74      3.94 o 
   5   3  15       31.43       26.51      5.06 o 
 -12   4  15       59.54       37.77      8.76 o 
 -11   4  15        4.64        2.95      7.32 o 
 -10   4  15       15.07       10.32      5.15 o 
  -9   4  15       20.71       15.99      5.27 o 
  -8   4  15        1.86        2.98      3.98 o 
  -7   4  15      212.66      224.32     12.36 o 
  -6   4  15        8.17       11.16      3.67 o 
  -5   4  15       43.86       42.44     10.53 o 
  -4   4  15       54.45       56.31      5.30 o 
  -3   4  15      218.65      179.02     10.67 o 
  -2   4  15        2.47       -0.01      1.87 o 
  -1   4  15     1564.05     1475.15     24.84 o 
   0   4  15      449.37      453.90     11.23 o 
   1   4  15        8.05        6.95      2.88 o 
   2   4  15      111.76      109.97      6.60 o 
   3   4  15       72.28       78.00      6.10 o 
   4   4  15       31.01       36.80      5.06 o 
   5   4  15       35.25       51.03      6.61 o 
 -11   5  15       53.86       57.31      8.36 o 
 -10   5  15       24.36       16.95      6.88 o 
  -9   5  15        0.01        4.82      4.65 o 
  -8   5  15      131.44      112.03     14.21 o 
  -7   5  15       16.45       14.80      6.40 o 
  -6   5  15       48.41       43.28      5.47 o 
  -5   5  15       75.36       61.69      6.94 o 
  -4   5  15      195.20      171.42      8.97 o 
  -3   5  15      222.28      171.96     10.62 o 
  -2   5  15      189.14      186.09     11.23 o 
  -1   5  15       23.59       18.37      4.94 o 
   0   5  15       97.75      117.41      9.37 o 
   1   5  15      309.75      304.98     15.46 o 
   2   5  15       23.85       26.61      3.80 o 
   3   5  15       39.41       38.54      4.67 o 
   4   5  15        9.00        5.06      3.61 o 
   5   5  15        7.34        6.69      4.44 o 
 -11   6  15        0.11       12.61      5.92 o 
 -10   6  15        7.17       10.25      5.60 o 
  -9   6  15        5.90        3.53      4.78 o 
  -8   6  15       15.71       28.44      5.75 o 
  -7   6  15      134.87      123.26      9.68 o 
  -6   6  15       25.04       17.16      4.46 o 
  -5   6  15      283.52      242.15     12.40 o 
  -4   6  15       40.85       32.36      4.74 o 
  -3   6  15       26.89       17.34      5.89 o 
  -2   6  15        2.54       -2.43      4.40 o 
  -1   6  15       57.45       53.14      6.81 o 
   0   6  15        0.20       -0.70      3.70 o 
   1   6  15       26.78       35.71      6.12 o 
   2   6  15       14.64        3.75      4.94 o 
   3   6  15      327.87      314.05     18.74 o 
   4   6  15      178.72      172.23     15.77 o 
 -11   7  15        5.21       13.13      6.51 o 
 -10   7  15       76.17       80.80     21.28 o 
  -9   7  15        0.03       -1.65      4.63 o 
  -8   7  15       25.13       17.40      7.27 o 
  -7   7  15      215.12      216.15     12.71 o 
  -6   7  15        3.69        2.48      3.76 o 
  -5   7  15       19.14        9.98      3.83 o 
  -4   7  15       27.94       45.13      9.87 o 
  -3   7  15      543.06      583.74     18.64 o 
  -2   7  15      483.52      476.66     16.55 o 
  -1   7  15      133.54      115.95     13.70 o 
   0   7  15       25.27       22.41      6.48 o 
   1   7  15       91.50       90.23     10.76 o 
   2   7  15      103.09       93.75      9.87 o 
   3   7  15      322.43      326.24     15.31 o 
   4   7  15      154.31      149.96     19.54 o 
 -10   8  15      271.31      290.17     20.75 o 
  -9   8  15      139.46      143.12     14.23 o 
  -8   8  15       25.73       29.26      8.00 o 
  -7   8  15       27.75       20.48      8.66 o 
  -6   8  15        3.37        1.03      4.19 o 
  -5   8  15       61.33       52.68      8.55 o 
  -4   8  15       66.00       96.01     22.17 o 
  -3   8  15      367.42      384.06     18.56 o 
  -2   8  15      177.76      173.15     14.09 o 
  -1   8  15      113.92      112.40     11.60 o 
   0   8  15        2.06       -3.75      4.89 o 
   1   8  15       63.14       70.29      7.84 o 
   2   8  15        0.53        2.94      4.43 o 
   3   8  15        8.11        6.87      5.12 o 
   4   8  15        0.54       -0.92      5.12 o 
 -10   9  15       64.15       56.05     10.64 o 
  -9   9  15       56.29       76.19     11.34 o 
  -8   9  15       10.54        1.25     11.92 o 
  -7   9  15        2.75        8.12      5.92 o 
  -6   9  15       21.17       22.77      6.36 o 
  -5   9  15       26.26       29.88      6.19 o 
  -4   9  15       50.58       43.01      9.53 o 
  -3   9  15        8.26        1.79      5.24 o 
  -2   9  15      163.63      141.32     12.91 o 
  -1   9  15      239.38      249.66     15.73 o 
   0   9  15       12.71       11.13      4.50 o 
   1   9  15       24.05       17.66      5.41 o 
   2   9  15        9.96        6.69      5.05 o 
   3   9  15        7.46        3.37      4.91 o 
  -9  10  15       47.10       54.45     10.79 o 
  -8  10  15        2.78        9.88      6.42 o 
  -7  10  15        1.73        7.59      6.00 o 
  -6  10  15       52.28       49.96      7.52 o 
  -5  10  15       38.51       27.24      5.93 o 
  -4  10  15       65.56       70.29      9.62 o 
  -3  10  15       61.25       68.19      8.44 o 
  -2  10  15        1.54       -0.47      4.15 o 
  -1  10  15       18.36       16.84      5.21 o 
   0  10  15       28.06       27.42      5.37 o 
   1  10  15        0.05       -3.11      4.13 o 
   2  10  15       12.10        9.27      5.24 o 
   3  10  15       16.17       15.64      5.98 o 
  -9  11  15        2.43       -1.81      6.25 o 
  -8  11  15       12.30       12.47      6.74 o 
  -7  11  15       16.13        6.87      5.97 o 
  -6  11  15       12.11        3.01      6.09 o 
  -5  11  15        3.34        6.53      4.87 o 
  -4  11  15        7.83       -3.88      3.88 o 
  -3  11  15      107.00      140.12     11.50 o 
  -2  11  15       67.43       63.00      7.41 o 
  -1  11  15       15.02       10.45      4.08 o 
   0  11  15       21.43       25.44      5.46 o 
   1  11  15       98.08       94.68      8.72 o 
   2  11  15       11.65       14.60      5.57 o 
  -8  12  15       28.70       41.78      8.50 o 
  -7  12  15      146.68      132.09     34.01 o 
  -6  12  15       53.78       57.83      9.21 o 
  -5  12  15        0.44        9.03      4.77 o 
  -4  12  15        8.61        9.55      5.01 o 
  -3  12  15       23.51       24.43      5.68 o 
  -2  12  15        3.26        1.39      4.25 o 
  -1  12  15        0.00       -1.44      3.67 o 
   0  12  15       24.78       45.95      5.72 o 
   1  12  15       17.79       15.35      5.40 o 
  -7  13  15       53.66       35.60     10.64 o 
  -6  13  15       64.11       76.04     10.16 o 
  -5  13  15       21.45       23.93      5.43 o 
  -4  13  15      104.97      147.10      9.54 o 
  -3  13  15       89.74       87.03      8.40 o 
  -2  13  15       30.94       35.51      7.40 o 
  -1  13  15        6.55       12.69      4.15 o 
   0  13  15        2.20       -2.55      3.79 o 
  -5  14  15       19.91       18.65      5.01 o 
  -4  14  15       14.68       20.61      5.06 o 
  -3  14  15       49.88       60.12      6.82 o 
  -2  14  15       88.31      105.46      8.25 o 
 -12   0  16       77.32       67.68     10.36 o 
 -11   0  16        1.62       -2.50      4.95 o 
 -10   0  16      122.57      130.68     11.09 o 
  -9   0  16       61.18       50.59     16.35 o 
  -8   0  16       72.33       60.45      7.59 o 
  -7   0  16       66.01       73.39      7.99 o 
  -6   0  16      155.74      166.22      9.40 o 
  -5   0  16      170.61      167.81     15.57 o 
  -4   0  16      333.62      271.71     13.13 o 
  -3   0  16        0.19        0.72      3.79 o 
  -2   0  16        7.20        2.43      3.21 o 
  -1   0  16      266.72      263.40     14.59 o 
   0   0  16      230.34      217.70     13.49 o 
   1   0  16        3.68       -1.28      4.65 o 
   2   0  16       60.89       55.30     16.52 o 
   3   0  16      415.69      432.10     20.73 o 
   4   0  16      264.21      240.98     17.87 o 
 -12   1  16       43.29       47.76      6.29 o 
 -11   1  16        3.02        9.99      4.28 o 
 -10   1  16       38.65       47.38     14.24 o 
  -9   1  16        4.35        4.27      3.22 o 
  -8   1  16      180.43      186.04      8.40 o 
  -7   1  16      187.19      200.08      8.27 o 
  -6   1  16      228.88      197.03      7.14 o 
  -5   1  16        0.02       -2.16      2.44 o 
  -4   1  16       48.97       48.38      5.00 o 
  -3   1  16       82.61       73.67      5.33 o 
  -2   1  16      390.13      338.03      9.34 o 
  -1   1  16       73.91       73.54      8.34 o 
   0   1  16       39.85       36.40      5.04 o 
   1   1  16      423.39      425.82     13.55 o 
   2   1  16       81.43       79.09      6.99 o 
   3   1  16       38.17       25.44      5.18 o 
   4   1  16       37.71       39.41      6.18 o 
 -12   2  16        0.54       -2.94      3.65 o 
 -11   2  16        1.40        0.49      6.08 o 
 -10   2  16        0.03        0.28      3.43 o 
  -9   2  16      135.97      168.98     24.17 o 
  -8   2  16        3.68        3.79      3.24 o 
  -7   2  16       37.02       38.22      4.20 o 
  -6   2  16       83.41      101.67      5.37 o 
  -5   2  16      320.57      306.57      9.93 o 
  -4   2  16       25.22       19.22      3.95 o 
  -3   2  16       13.19       11.41      2.60 o 
  -2   2  16      348.16      356.24     13.35 o 
  -1   2  16       78.27       83.73      4.90 o 
   0   2  16      401.56      387.48     12.17 o 
   1   2  16       52.37       51.06      4.99 o 
   2   2  16       79.60       93.24      7.54 o 
   3   2  16       22.14       20.64      4.91 o 
   4   2  16       44.07       53.95      6.78 o 
 -11   3  16       63.83       75.17      5.94 o 
 -10   3  16        0.43        4.00      3.16 o 
  -9   3  16      127.08      124.72      6.85 o 
  -8   3  16      168.00      165.14      7.68 o 
  -7   3  16      662.92      691.58     17.48 o 
  -6   3  16      135.38      121.25      5.63 o 
  -5   3  16        7.36        7.21      4.20 o 
  -4   3  16       37.12       38.34      3.31 o 
  -3   3  16      193.89      181.90      7.04 o 
  -2   3  16        1.98       -0.38      2.33 o 
  -1   3  16       74.61       74.37      8.85 o 
   0   3  16      505.23      521.78     14.93 o 
   1   3  16      160.40      145.81      7.60 o 
   2   3  16       81.52       78.32      6.07 o 
   3   3  16        0.15        3.54      3.65 o 
   4   3  16       24.00       20.81      4.61 o 
 -11   4  16        0.17       10.08      6.44 o 
 -10   4  16        9.36       16.79      6.54 o 
  -9   4  16       27.45       38.37      8.89 o 
  -8   4  16        0.07        0.06      4.03 o 
  -7   4  16       41.17       28.93      5.01 o 
  -6   4  16        0.20       -3.09      3.09 o 
  -5   4  16      154.42      149.37     10.13 o 
  -4   4  16        0.30        0.83      2.95 o 
  -3   4  16       32.77       29.92      5.43 o 
  -2   4  16       55.97       63.32      4.28 o 
  -1   4  16       14.65        9.08      4.15 o 
   0   4  16      123.85      131.97      6.47 o 
   1   4  16      218.95      252.48     10.01 o 
   2   4  16       20.06       14.78      3.82 o 
   3   4  16        1.22        0.22      3.40 o 
   4   4  16      112.76      131.46      8.27 o 
 -11   5  16        2.51        3.24      5.47 o 
 -10   5  16        0.19        1.72      4.91 o 
  -9   5  16        0.91        0.12      4.42 o 
  -8   5  16      172.95      177.62     11.68 o 
  -7   5  16      101.45       99.03      7.95 o 
  -6   5  16        1.15       -1.79      3.27 o 
  -5   5  16       23.17       36.86      5.90 o 
  -4   5  16      148.72      130.79      8.23 o 
  -3   5  16        4.17       -3.57      3.72 o 
  -2   5  16        5.33       10.08      4.63 o 
  -1   5  16      133.11      149.38     10.52 o 
   0   5  16      345.03      361.05     15.21 o 
   1   5  16      175.72      165.19     15.38 o 
   2   5  16       87.67       90.67      7.24 o 
   3   5  16      128.16      136.64      7.47 o 
   4   5  16       69.87       66.52      6.07 o 
 -11   6  16       71.64       79.50     11.43 o 
 -10   6  16       56.61       51.40     10.23 o 
  -9   6  16        9.28        6.30      5.35 o 
  -8   6  16       33.45       26.82      6.65 o 
  -7   6  16       36.01       44.36      5.98 o 
  -6   6  16       71.25       60.91      6.48 o 
  -5   6  16       55.79       63.79      7.44 o 
  -4   6  16      652.89      603.86     18.94 o 
  -3   6  16      403.55      414.30     15.46 o 
  -2   6  16       56.88       46.99      6.76 o 
  -1   6  16        6.31       11.71      4.76 o 
   0   6  16       63.28       56.46      7.51 o 
   1   6  16       28.08       28.36      6.21 o 
   2   6  16        4.21        1.61      4.98 o 
   3   6  16        0.87       -1.37      6.01 o 
   4   6  16       70.79       72.73     11.74 o 
 -11   7  16        0.03        1.77      6.78 o 
 -10   7  16        0.23        1.64      6.45 o 
  -9   7  16        3.09       -1.73      5.45 o 
  -8   7  16        0.09       -0.89      4.15 o 
  -7   7  16        0.44       -1.53      4.10 o 
  -6   7  16       20.89       30.59      6.54 o 
  -5   7  16        0.19        0.69      3.43 o 
  -4   7  16      121.26      123.24     17.99 o 
  -3   7  16        8.38        8.31      4.69 o 
  -2   7  16       19.93       27.92      7.61 o 
  -1   7  16       15.97       18.65      5.28 o 
   0   7  16       93.39      104.12     11.85 o 
   1   7  16        0.47       -4.39      5.35 o 
   2   7  16       87.52       92.35     12.02 o 
   3   7  16       29.96       15.67     19.90 o 
 -10   8  16       27.54       20.99     17.62 o 
  -9   8  16        8.75        6.58      7.08 o 
  -8   8  16       14.54       19.30      8.31 o 
  -7   8  16        0.03        0.43      7.17 o 
  -6   8  16       59.43       83.25     10.55 o 
  -5   8  16      130.58      144.79     19.29 o 
  -4   8  16      319.10      290.46     32.77 o 
  -3   8  16      107.40      122.62     12.44 o 
  -2   8  16      130.05      129.00     12.88 o 
  -1   8  16       26.83       26.55      7.36 o 
   0   8  16       16.86       16.50      6.79 o 
   1   8  16        0.09       -3.91      5.13 o 
   2   8  16        6.11       17.50      9.91 o 
   3   8  16      147.95      163.06     39.99 o 
 -10   9  16        0.42        4.24      7.57 o 
  -9   9  16        6.20        3.25      6.48 o 
  -8   9  16        0.87        1.34      8.38 o 
  -7   9  16       15.38       15.44      9.76 o 
  -6   9  16       22.36       17.97      7.08 o 
  -5   9  16       10.89       11.73      6.54 o 
  -4   9  16       68.87       76.95     10.39 o 
  -3   9  16       18.44        8.89      9.09 o 
  -2   9  16       34.78       17.45      6.73 o 
  -1   9  16       17.10       15.48      6.61 o 
   0   9  16       78.14       84.15     11.01 o 
   1   9  16        3.60        8.96      6.53 o 
   2   9  16        0.83        1.46      7.89 o 
  -9  10  16       30.75       29.10     13.36 o 
  -8  10  16       62.03       78.03     11.11 o 
  -7  10  16       12.67       26.89      7.80 o 
  -6  10  16       10.64        2.66      5.12 o 
  -5  10  16       22.80       18.55      5.70 o 
  -4  10  16       11.10       11.12      6.20 o 
  -3  10  16       19.13       13.90      6.53 o 
  -2  10  16        3.22        0.82      5.68 o 
  -1  10  16       25.33       12.78      6.82 o 
   0  10  16      131.10      136.24     32.85 o 
   1  10  16       30.68       24.04      5.91 o 
   2  10  16       86.90       91.06      9.36 o 
  -8  11  16        0.38       -5.92      5.92 o 
  -7  11  16        2.81        3.85      6.31 o 
  -6  11  16        7.14        7.81      5.40 o 
  -5  11  16        8.72        5.79      5.27 o 
  -4  11  16        6.03        3.46      5.79 o 
  -3  11  16       84.57       98.38     11.46 o 
  -2  11  16       90.32       86.53     10.92 o 
  -1  11  16       25.17       29.19      7.80 o 
   0  11  16       92.97      110.20      9.46 o 
   1  11  16      261.72      247.54     13.90 o 
  -7  12  16       12.87       13.70      6.84 o 
  -6  12  16        1.46        1.97      5.44 o 
  -5  12  16      100.68       97.12     10.00 o 
  -4  12  16       11.51       14.54      9.34 o 
  -3  12  16        0.72        1.26      5.94 o 
  -2  12  16       43.08       45.26     13.27 o 
  -1  12  16      245.03      251.44     16.13 o 
   0  12  16       87.57       87.93      8.64 o 
  -6  13  16       70.02       72.91     10.03 o 
  -5  13  16       18.64       12.44      5.86 o 
  -4  13  16       54.81       75.04      8.74 o 
  -3  13  16      102.83      117.16     14.60 o 
  -2  13  16        0.87        2.18      5.99 o 
  -1  13  16        0.98        3.07      6.10 o 
 -11   1  17       51.52       53.44      8.36 o 
 -10   1  17        4.51        6.50      3.73 o 
  -9   1  17       23.19       25.72      4.64 o 
  -8   1  17       19.43       20.43      5.54 o 
  -7   1  17       41.40       33.56      4.26 o 
  -6   1  17        8.25        7.26      2.77 o 
  -5   1  17       69.17       60.67      5.92 o 
  -4   1  17      611.71      592.15     15.15 o 
  -3   1  17      227.32      210.13      7.96 o 
  -2   1  17        0.30        0.42      2.44 o 
  -1   1  17       40.49       39.32      5.01 o 
   0   1  17       20.61       19.81      4.26 o 
   1   1  17        6.61        1.61      3.66 o 
   2   1  17       14.36       12.39      4.45 o 
   3   1  17        1.50        2.55      4.21 o 
   4   1  17       85.40       73.98      7.93 o 
 -11   2  17       21.31       18.03      4.46 o 
 -10   2  17        0.09        5.59      3.54 o 
  -9   2  17       39.32       31.66      4.84 o 
  -8   2  17      119.03      120.09      7.64 o 
  -7   2  17        0.03        2.44      2.80 o 
  -6   2  17        0.13       -2.33      2.33 o 
  -5   2  17        1.04        5.21      2.90 o 
  -4   2  17       39.81       31.74      4.13 o 
  -3   2  17       33.84       23.91      5.74 o 
  -2   2  17       79.42       88.69      6.46 o 
  -1   2  17      149.12      156.46      7.28 o 
   0   2  17      288.93      275.65     10.99 o 
   1   2  17       58.43       54.68      6.27 o 
   2   2  17       21.72       19.92      5.23 o 
   3   2  17       34.30       28.75      5.50 o 
   4   2  17        1.01        5.51      4.78 o 
 -11   3  17        3.28       -2.08      5.67 o 
 -10   3  17        6.48        4.87      5.10 o 
  -9   3  17       58.57       60.06      5.04 o 
  -8   3  17       25.53       18.39      5.05 o 
  -7   3  17      118.46      133.56      6.33 o 
  -6   3  17       91.73       92.66      5.99 o 
  -5   3  17       45.62       41.36      4.10 o 
  -4   3  17       55.52       58.06      4.31 o 
  -3   3  17        7.25        6.62      2.42 o 
  -2   3  17       11.83       16.00      3.19 o 
  -1   3  17      173.29      187.83     10.59 o 
   0   3  17      283.85      291.61      8.35 o 
   1   3  17      111.27      111.73      7.00 o 
   2   3  17       31.33       26.91      4.53 o 
   3   3  17       22.11       30.44      5.00 o 
 -11   4  17        0.07        2.75      6.10 o 
 -10   4  17        1.01        3.97      6.13 o 
  -9   4  17        6.74        5.03      9.36 o 
  -8   4  17        0.00       -3.34      5.08 o 
  -7   4  17        3.43        3.30      4.89 o 
  -6   4  17        0.50       -0.90      3.51 o 
  -5   4  17       28.65       35.13      6.72 o 
  -4   4  17        0.59        3.06      3.44 o 
  -3   4  17       34.76       19.96      5.15 o 
  -2   4  17      148.73      126.45      5.86 o 
  -1   4  17       51.12       46.88      4.39 o 
   0   4  17      320.75      315.01     13.38 o 
   1   4  17       97.69       82.45      6.55 o 
   2   4  17       24.14       11.90      5.03 o 
   3   4  17        8.76        9.99      4.12 o 
 -11   5  17        0.33        7.36      7.14 o 
 -10   5  17       45.83       46.31      7.81 o 
  -9   5  17        5.35       13.99      5.51 o 
  -8   5  17        0.28       -2.58      4.14 o 
  -7   5  17        4.26        7.33      4.52 o 
  -6   5  17        5.50        3.23      3.92 o 
  -5   5  17       37.89       30.94      7.77 o 
  -4   5  17      208.83      194.44     16.78 o 
  -3   5  17       46.19       44.45      6.60 o 
  -2   5  17        2.62        6.06      5.37 o 
  -1   5  17        4.60       -0.41      4.27 o 
   0   5  17       84.31       85.67      9.14 o 
   1   5  17       21.96       21.93      6.02 o 
   2   5  17        0.78        3.45      3.20 o 
   3   5  17       14.91       19.49      3.50 o 
 -10   6  17        0.07       -5.24      5.24 o 
  -9   6  17       20.56       25.77      6.20 o 
  -8   6  17        4.22        0.01      5.17 o 
  -7   6  17        0.90       -0.74      4.07 o 
  -6   6  17      157.55      140.34     11.23 o 
  -5   6  17      103.66      103.37     11.61 o 
  -4   6  17        5.35        1.73      3.75 o 
  -3   6  17        0.91       -3.82      3.82 o 
  -2   6  17       60.39       84.33      8.36 o 
  -1   6  17      142.00      129.30     10.38 o 
   0   6  17      104.00       95.24      9.29 o 
   1   6  17       22.98       15.37      5.60 o 
   2   6  17       92.42       91.67      9.75 o 
   3   6  17       38.14       23.84      8.37 o 
 -10   7  17       17.65        8.52      5.96 o 
  -9   7  17       35.72       26.79      6.61 o 
  -8   7  17        3.40        5.12      5.18 o 
  -7   7  17       40.48       32.60      5.78 o 
  -6   7  17       17.90       12.61      4.49 o 
  -5   7  17       21.66       14.75      4.57 o 
  -4   7  17        8.83       11.53      4.45 o 
  -3   7  17        0.53        2.24      4.50 o 
  -2   7  17        0.00        0.75      4.45 o 
  -1   7  17       10.32       -0.12      4.59 o 
   0   7  17       21.14       31.25      7.79 o 
   1   7  17       36.59       31.29      8.65 o 
   2   7  17        3.12        3.66      6.88 o 
 -10   8  17       46.34       47.86     15.07 o 
  -9   8  17        5.18        3.44      7.07 o 
  -8   8  17        0.21       -0.98      5.84 o 
  -7   8  17       33.92       23.31      7.12 o 
  -6   8  17       27.02       30.65      6.95 o 
  -5   8  17        0.24       -2.18      5.42 o 
  -4   8  17      295.28      297.82     18.26 o 
  -3   8  17      118.59      123.24     13.42 o 
  -2   8  17       18.04       18.20      6.82 o 
  -1   8  17       18.54       16.02     11.26 o 
   0   8  17       47.69       54.64      9.88 o 
   1   8  17        0.10        3.32      6.23 o 
   2   8  17       35.01       29.44      8.46 o 
  -9   9  17        5.55        3.09      7.19 o 
  -8   9  17       48.60       37.14     16.06 o 
  -7   9  17        0.16       -3.51      5.48 o 
  -6   9  17        0.94       -2.38      4.90 o 
  -5   9  17        7.19       12.54      6.79 o 
  -4   9  17      156.82      157.13     14.59 o 
  -3   9  17       60.80       48.24      9.25 o 
  -2   9  17       34.40       47.55      9.10 o 
  -1   9  17       14.78       15.61      7.22 o 
   0   9  17        0.02        1.20      6.18 o 
   1   9  17        0.82        0.49      6.70 o 
  -8  10  17      280.88      318.05     35.97 o 
  -7  10  17       92.23      114.68     13.02 o 
  -6  10  17       26.63       20.56      6.52 o 
  -5  10  17       16.42       11.85      9.26 o 
  -4  10  17      108.73       97.42     11.93 o 
  -3  10  17       40.64       26.91     17.58 o 
  -2  10  17       31.97       47.83      8.99 o 
  -1  10  17        9.20        5.96     13.01 o 
   0  10  17        0.72       -5.72      5.72 o 
   1  10  17        0.77        1.69      6.53 o 
  -8  11  17       49.54       48.89     12.64 o 
  -7  11  17       11.30        8.03      6.65 o 
  -6  11  17      120.18      133.02     11.87 o 
  -5  11  17        6.25        1.11      5.25 o 
  -4  11  17       25.91       26.91      7.94 o 
  -3  11  17       14.26        8.64      6.37 o 
  -2  11  17       44.77       53.85     13.84 o 
  -1  11  17       15.97       19.32      7.39 o 
   0  11  17      129.31      115.32     18.78 o 
  -6  12  17        0.01       -0.07      5.58 o 
  -5  12  17        0.72       -3.92      5.33 o 
  -4  12  17       32.15       32.72      8.58 o 
  -3  12  17        9.44       -0.05      6.42 o 
  -2  12  17      119.72      135.28     22.10 o 
  -1  12  17      127.68      147.08     24.12 o 
 -11   0  18      238.88      253.22     17.30 o 
 -10   0  18       78.90       74.92     10.73 o 
  -9   0  18        2.77        4.75      4.74 o 
  -8   0  18        0.82       -1.22      4.41 o 
  -7   0  18       66.50       61.93      6.77 o 
  -6   0  18        9.35        3.37      3.70 o 
  -5   0  18       10.88       12.35      4.63 o 
  -4   0  18      152.34      147.35     11.51 o 
  -3   0  18       54.87       55.63      7.90 o 
  -2   0  18       71.61       72.13      7.54 o 
  -1   0  18      271.47      249.22     21.17 o 
   0   0  18      108.03      137.85     12.62 o 
   1   0  18      134.04      155.11     13.83 o 
   2   0  18       78.50       73.10     10.44 o 
   3   0  18        0.20        7.83      6.65 o 
 -11   1  18        0.06        0.39      4.06 o 
 -10   1  18        8.56        5.68      3.90 o 
  -9   1  18        2.05        3.67      3.62 o 
  -8   1  18        2.18       -3.15      3.15 o 
  -7   1  18        2.76       -0.28      2.76 o 
  -6   1  18       30.43       34.07      4.70 o 
  -5   1  18        6.95       11.68      3.52 o 
  -4   1  18       28.20       23.70      4.11 o 
  -3   1  18        0.77        1.30      2.62 o 
  -2   1  18       12.67       18.82      3.55 o 
  -1   1  18       24.25       32.39      4.88 o 
   0   1  18      161.23      174.81      9.88 o 
   1   1  18      133.00      128.90      8.86 o 
   2   1  18        0.99        3.87      4.30 o 
   3   1  18       48.17       53.43     10.14 o 
 -11   2  18        2.17        2.65      3.86 o 
 -10   2  18       12.67       10.82      4.04 o 
  -9   2  18       52.20       55.51      5.82 o 
  -8   2  18      362.25      407.28     18.44 o 
  -7   2  18        0.10       -1.94      2.75 o 
  -6   2  18      103.52      109.61      6.78 o 
  -5   2  18        0.69        1.94      3.06 o 
  -4   2  18        3.08       -1.34      3.11 o 
  -3   2  18       42.26       44.22      4.41 o 
  -2   2  18        9.51        7.08      3.48 o 
  -1   2  18       27.26       23.83      3.72 o 
   0   2  18       75.82       95.08      9.26 o 
   1   2  18        3.05        5.27      4.05 o 
   2   2  18        0.17        0.91      4.05 o 
   3   2  18        1.25       -2.14      4.34 o 
 -11   3  18        1.85        7.29      6.51 o 
 -10   3  18        2.16        5.18      6.32 o 
  -9   3  18      100.31       94.48      9.97 o 
  -8   3  18      408.62      413.13     13.52 o 
  -7   3  18      147.58      163.22     12.53 o 
  -6   3  18       14.07       10.08      3.29 o 
  -5   3  18       77.99       82.21     12.62 o 
  -4   3  18        9.74       13.03      3.02 o 
  -3   3  18       29.73       26.55      4.42 o 
  -2   3  18      244.51      223.56     10.15 o 
  -1   3  18      199.29      205.16     10.66 o 
   0   3  18        0.85       -0.88      2.82 o 
   1   3  18        1.23        0.42      3.73 o 
   2   3  18      139.48      143.75      9.38 o 
   3   3  18       32.07       31.89      6.92 o 
 -11   4  18        2.28        0.44      6.52 o 
 -10   4  18       70.30       73.37     15.60 o 
  -9   4  18        3.28        5.49      5.92 o 
  -8   4  18      220.76      235.58     16.49 o 
  -7   4  18      179.96      187.11     12.67 o 
  -6   4  18        4.31        6.27      4.98 o 
  -5   4  18        8.13        3.42      4.46 o 
  -4   4  18        3.65       -1.87      3.28 o 
  -3   4  18       26.23       27.76      6.48 o 
  -2   4  18      130.69      120.09     10.00 o 
  -1   4  18       83.60       80.14      6.78 o 
   0   4  18       28.74       23.90      4.11 o 
   1   4  18        6.37        2.80      3.47 o 
   2   4  18       26.93       20.72      3.85 o 
 -10   5  18        0.35       -0.01      6.21 o 
  -9   5  18        1.74        7.89      5.34 o 
  -8   5  18       31.23       24.79      9.24 o 
  -7   5  18       44.87       30.26      5.39 o 
  -6   5  18        3.36        2.04      3.92 o 
  -5   5  18        0.01       -1.38      4.13 o 
  -4   5  18        6.00        6.15      3.61 o 
  -3   5  18        6.99        3.59      4.51 o 
  -2   5  18        5.35       -1.28      6.83 o 
  -1   5  18      294.21      313.62     15.59 o 
   0   5  18      133.12      132.70     10.84 o 
   1   5  18       11.88        3.19      5.24 o 
   2   5  18        0.01       11.20      5.91 o 
 -10   6  18        0.10        1.86      5.63 o 
  -9   6  18       12.28        2.04      5.38 o 
  -8   6  18       20.42       14.68      8.24 o 
  -7   6  18      105.53       98.19      8.65 o 
  -6   6  18      223.14      216.99     11.88 o 
  -5   6  18      158.51      161.25     11.67 o 
  -4   6  18      145.18      171.72     10.16 o 
  -3   6  18       29.13       22.10      5.87 o 
  -2   6  18       16.11       16.46      5.58 o 
  -1   6  18        5.87       -4.58      4.77 o 
   0   6  18        9.63        6.31      5.32 o 
   1   6  18        0.00        1.38      5.61 o 
   2   6  18      114.27      116.70     11.91 o 
 -10   7  18        6.88        3.15      6.14 o 
  -9   7  18       31.07       36.67      7.32 o 
  -8   7  18       48.56       51.02      7.92 o 
  -7   7  18       18.36       19.39      5.80 o 
  -6   7  18       27.35       28.41      7.29 o 
  -5   7  18        0.01       -3.55      3.55 o 
  -4   7  18       12.54       14.28      6.11 o 
  -3   7  18       51.45       45.26      7.42 o 
  -2   7  18        0.34        5.26      5.02 o 
  -1   7  18       37.33       34.86      6.95 o 
   0   7  18       15.89        5.75     10.88 o 
   1   7  18        1.37       -3.81      5.84 o 
  -9   8  18        6.45        9.86      6.60 o 
  -8   8  18       18.03       21.45      6.57 o 
  -7   8  18       25.26       20.05      7.02 o 
  -6   8  18       20.96       36.11      7.14 o 
  -5   8  18       15.12       13.63     11.87 o 
  -4   8  18      112.65      129.23     13.89 o 
  -3   8  18       11.83        1.59      8.37 o 
  -2   8  18        8.54       10.17      6.93 o 
  -1   8  18       12.80        8.81      6.84 o 
   0   8  18        0.15       -5.96      5.96 o 
   1   8  18       40.87       44.01     10.16 o 
  -8   9  18       12.70       12.85      7.69 o 
  -7   9  18       18.33        5.28      5.90 o 
  -6   9  18        5.54        3.09      5.64 o 
  -5   9  18        6.07        0.48      5.92 o 
  -4   9  18       45.76       31.22      8.45 o 
  -3   9  18        7.94        7.32      6.91 o 
  -2   9  18       19.12       20.63      9.60 o 
  -1   9  18        1.45       -3.25     13.77 o 
   0   9  18        0.42        2.77      6.23 o 
  -8  10  18      198.68      221.35     18.52 o 
  -7  10  18       62.75       42.67      9.56 o 
  -6  10  18       35.24       32.39     11.64 o 
  -5  10  18       52.20       79.08     11.65 o 
  -4  10  18       47.10       46.91     12.99 o 
  -3  10  18        8.12        4.72      6.92 o 
  -2  10  18        0.15       -5.94      6.21 o 
  -1  10  18        7.79       17.13      7.75 o 
  -6  11  18       23.20       18.73      9.35 o 
  -5  11  18        2.85        8.55      5.80 o 
  -4  11  18       19.91        1.33      6.82 o 
  -3  11  18        8.49        1.36      6.51 o 
  -2  11  18        1.52       -0.66      6.35 o 
 -10   1  19       46.26       41.28      5.63 o 
  -9   1  19      172.87      181.92     16.01 o 
  -8   1  19      428.45      460.28     14.65 o 
  -7   1  19        0.15       -0.83      3.08 o 
  -6   1  19       63.95       55.51      5.68 o 
  -5   1  19       62.91       61.66      8.33 o 
  -4   1  19      329.76      365.30     17.34 o 
  -3   1  19       35.35       28.57      4.59 o 
  -2   1  19       75.97       76.72      5.80 o 
  -1   1  19      199.49      193.53      9.18 o 
   0   1  19       21.77       20.63      4.83 o 
   1   1  19       10.79        6.13      4.42 o 
   2   1  19       99.89       78.97      7.71 o 
 -10   2  19        1.84        1.00      3.56 o 
  -9   2  19        1.80       -2.44      3.51 o 
  -8   2  19       67.53       61.65      8.36 o 
  -7   2  19      149.11      169.84      8.16 o 
  -6   2  19        1.88        4.08      3.16 o 
  -5   2  19       21.02       12.13      4.26 o 
  -4   2  19        1.97        3.97      3.64 o 
  -3   2  19        0.40        1.26      2.73 o 
  -2   2  19       31.89       29.48      4.76 o 
  -1   2  19       45.63       68.08      6.39 o 
   0   2  19        1.23        0.75      3.14 o 
   1   2  19       40.74       51.80      7.34 o 
   2   2  19       10.61        5.95      4.73 o 
 -10   3  19      115.70      126.55     18.36 o 
  -9   3  19        1.87       -3.44      5.43 o 
  -8   3  19       31.13       61.13      9.43 o 
  -7   3  19        6.42       10.88      5.46 o 
  -6   3  19       33.52       35.93      4.81 o 
  -5   3  19       20.44       19.10      5.65 o 
  -4   3  19       41.72       36.67      4.57 o 
  -3   3  19       13.46       15.91      5.07 o 
  -2   3  19       41.80       50.07      5.69 o 
  -1   3  19       49.17       30.81      5.08 o 
   0   3  19       21.84       25.25      5.25 o 
   1   3  19        7.02       10.78      3.92 o 
   2   3  19       24.57       32.76      6.12 o 
 -10   4  19        6.58        6.31      6.54 o 
  -9   4  19        2.15        2.55      5.98 o 
  -8   4  19       43.52       47.56      9.37 o 
  -7   4  19       19.16       18.53      6.27 o 
  -6   4  19       30.99       44.43     10.06 o 
  -5   4  19        8.59       14.39      6.58 o 
  -4   4  19        2.92        3.18      3.83 o 
  -3   4  19       63.27       65.66      6.78 o 
  -2   4  19       13.16       14.60      5.75 o 
  -1   4  19        0.23        1.08      2.65 o 
   0   4  19        0.42        8.00      3.40 o 
   1   4  19        0.23       -1.72      3.55 o 
 -10   5  19       22.90       37.75     16.49 o 
  -9   5  19       61.98       75.98     31.30 o 
  -8   5  19      138.01      152.23     11.68 o 
  -7   5  19        7.13        6.64      4.68 o 
  -6   5  19       17.69       16.65      4.95 o 
  -5   5  19        0.22        3.19      4.74 o 
  -4   5  19        2.45        8.39      4.10 o 
  -3   5  19        9.11       12.11      5.44 o 
  -2   5  19       27.21       32.32      6.82 o 
  -1   5  19       22.16       20.69      8.94 o 
   0   5  19        1.34        3.01      5.35 o 
   1   5  19        2.50       -0.09      6.07 o 
  -9   6  19       72.05       69.70      9.15 o 
  -8   6  19       48.43       68.80     15.95 o 
  -7   6  19        9.77       10.81      5.03 o 
  -6   6  19      116.97      134.34     11.22 o 
  -5   6  19        5.95        8.69      5.41 o 
  -4   6  19       95.83      124.10     11.69 o 
  -3   6  19       36.15       32.67      9.05 o 
  -2   6  19        5.93        4.97      5.02 o 
  -1   6  19        2.66        3.87      5.33 o 
   0   6  19        1.87        3.63      5.65 o 
   1   6  19        4.63        3.38      5.94 o 
  -9   7  19        5.06        6.27      6.47 o 
  -8   7  19       51.25       40.02      7.69 o 
  -7   7  19        4.70        0.64      4.85 o 
  -6   7  19       31.08       30.25      6.08 o 
  -5   7  19       15.70       14.43      8.68 o 
  -4   7  19       31.45       17.78      5.21 o 
  -3   7  19       25.37       26.74      6.76 o 
  -2   7  19       95.08       90.24     17.44 o 
  -1   7  19        1.43        7.65      5.82 o 
   0   7  19       16.97       25.10      8.67 o 
  -8   8  19        8.89       19.01      8.36 o 
  -7   8  19        0.00        1.32      4.84 o 
  -6   8  19        9.73        5.19      5.28 o 
  -5   8  19       21.00       21.78      9.26 o 
  -4   8  19        0.01       -3.32      8.17 o 
  -3   8  19        1.91       -0.07     16.92 o 
  -2   8  19       85.14       83.77     26.93 o 
  -1   8  19       39.68       46.86     15.91 o 
   0   8  19       64.88       62.90     12.57 o 
  -7   9  19        0.02        1.21      6.03 o 
  -6   9  19       20.77       23.54      8.98 o 
  -5   9  19        0.40        1.44      6.96 o 
  -4   9  19      138.33      155.51     19.22 o 
  -3   9  19       16.94        5.75      7.09 o 
  -2   9  19        3.99       11.16     13.46 o 
  -1   9  19        5.69        4.75      7.29 o 
  -6  10  19        4.18       12.33      6.77 o 
  -5  10  19       38.12       21.71      8.46 o 
  -4  10  19       38.52       31.90     20.55 o 
  -3  10  19       92.02       87.43     26.88 o 
  -2  10  19       52.06       27.19     11.83 o 
 -10   0  20      137.42      142.70     14.10 o 
  -9   0  20      207.66      218.68     15.81 o 
  -8   0  20      123.88      111.49     12.54 o 
  -7   0  20       30.32       41.18      7.33 o 
  -6   0  20       11.89       11.51      5.07 o 
  -5   0  20        4.11        6.83      5.19 o 
  -4   0  20       24.86       29.65      6.86 o 
  -3   0  20        0.02        2.77      7.94 o 
  -2   0  20      198.80      228.04     23.25 o 
  -1   0  20       74.25       96.90      8.60 o 
   0   0  20      149.90      159.64     14.50 o 
   1   0  20       35.71       46.89      9.28 o 
 -10   1  20       21.38       14.83      4.99 o 
  -9   1  20      208.08      198.83     10.09 o 
  -8   1  20      476.05      537.96     16.26 o 
  -7   1  20      139.51      128.04      8.23 o 
  -6   1  20        2.75        3.72      3.48 o 
  -5   1  20        0.57       -0.84      3.39 o 
  -4   1  20       46.33       60.92      7.28 o 
  -3   1  20        1.38        9.42      3.99 o 
  -2   1  20       31.32       35.97      4.74 o 
  -1   1  20        3.85        5.28      3.47 o 
   0   1  20       68.36       77.15      6.37 o 
   1   1  20        2.33        2.63      4.54 o 
 -10   2  20       13.35       17.89      4.20 o 
  -9   2  20        5.35        4.99      3.66 o 
  -8   2  20       52.52       42.73      5.31 o 
  -7   2  20      331.71      364.25     13.23 o 
  -6   2  20      292.27      299.43     11.84 o 
  -5   2  20       38.77       53.39      5.88 o 
  -4   2  20       60.50       53.76      6.91 o 
  -3   2  20        0.31        1.77      3.46 o 
  -2   2  20       72.55       66.97      5.98 o 
  -1   2  20       42.56       26.86      6.55 o 
   0   2  20       13.21        6.93      3.80 o 
   1   2  20        5.26        3.39      3.86 o 
 -10   3  20       24.16       35.73      9.46 o 
  -9   3  20        0.85        2.27      6.26 o 
  -8   3  20        0.37        5.77      6.00 o 
  -7   3  20        0.38       -4.31      4.40 o 
  -6   3  20        1.54        8.58      5.94 o 
  -5   3  20       12.69       12.50      3.15 o 
  -4   3  20       21.42       16.99      3.78 o 
  -3   3  20       41.33       43.71      4.60 o 
  -2   3  20      174.60      176.46     18.59 o 
  -1   3  20      152.54      163.02     10.65 o 
   0   3  20       52.85       40.53     14.86 o 
   1   3  20        5.39       12.37      5.16 o 
  -9   4  20       48.09       46.47      9.20 o 
  -8   4  20       39.81       19.36      7.34 o 
  -7   4  20        1.09        4.02      5.44 o 
  -6   4  20       39.47       40.44      8.76 o 
  -5   4  20      124.55      120.44     13.03 o 
  -4   4  20       18.35       16.02      8.75 o 
  -3   4  20        6.69        5.63      5.06 o 
  -2   4  20        0.39       -1.85      6.10 o 
  -1   4  20       55.56       53.41     10.85 o 
   0   4  20       33.70       49.12     10.13 o 
  -9   5  20       81.46       95.91     33.50 o 
  -8   5  20       42.38       30.76      8.55 o 
  -7   5  20       35.51       46.66     17.82 o 
  -6   5  20       51.09       60.52      7.33 o 
  -5   5  20        5.10        7.67      5.49 o 
  -4   5  20        0.78        2.49      4.36 o 
  -3   5  20       14.06       14.74      5.13 o 
  -2   5  20       33.03       32.50     13.14 o 
  -1   5  20       30.99       42.02      7.79 o 
   0   5  20       19.01       28.89      7.27 o 
  -9   6  20        0.12        1.48      5.42 o 
  -8   6  20       37.42       43.88      7.69 o 
  -7   6  20       12.60        2.93      5.54 o 
  -6   6  20        2.13        3.54      4.64 o 
  -5   6  20       25.90       33.68      7.27 o 
  -4   6  20        3.65        7.06      4.73 o 
  -3   6  20       17.99       18.82      6.61 o 
  -2   6  20        3.42       -3.21      5.30 o 
  -1   6  20       18.19       22.28      6.71 o 
   0   6  20      156.43      190.01     29.14 o 
  -8   7  20       34.83       27.01      7.23 o 
  -7   7  20       23.23       30.48      6.66 o 
  -6   7  20      209.78      229.17     14.49 o 
  -5   7  20        0.85       -5.14      7.65 o 
  -4   7  20      134.82      155.80     13.86 o 
  -3   7  20        8.86        8.17      5.83 o 
  -2   7  20      276.19      366.21     17.40 o 
  -1   7  20        5.76        0.21      5.65 o 
  -7   8  20        0.71        3.62      5.26 o 
  -6   8  20       95.72       94.86      9.15 o 
  -5   8  20      144.24      137.90     15.00 o 
  -4   8  20       23.11       19.00      8.80 o 
  -3   8  20       32.82       49.07     10.69 o 
  -2   8  20       40.93       33.55     11.51 o 
  -6   9  20       24.22       19.32      7.19 o 
  -5   9  20      214.65      235.56     19.48 o 
  -4   9  20      359.69      433.99     24.35 o 
  -3   9  20       27.73       16.83      8.37 o 
  -9   1  21       14.33       19.97      5.95 o 
  -8   1  21       19.53       11.99      4.77 o 
  -7   1  21       32.08       20.47      4.46 o 
  -6   1  21        6.09        2.46      3.96 o 
  -5   1  21       22.10       25.56      5.20 o 
  -4   1  21       16.56       16.65      4.60 o 
  -3   1  21      103.03      100.88      8.23 o 
  -2   1  21        5.06        0.76      3.99 o 
  -1   1  21      227.73      258.33     16.46 o 
   0   1  21       33.88       26.47      4.77 o 
  -9   2  21       11.78        5.00      3.68 o 
  -8   2  21       29.72       24.21      4.50 o 
  -7   2  21        3.42        7.35      3.56 o 
  -6   2  21        5.72        9.40      4.11 o 
  -5   2  21      103.89      122.03      8.21 o 
  -4   2  21       92.58      103.59      7.92 o 
  -3   2  21        1.03       -2.11      3.94 o 
  -2   2  21        1.28        3.45      3.81 o 
  -1   2  21        3.83        6.94      4.82 o 
  -9   3  21       23.90       21.64      7.99 o 
  -8   3  21        1.59        0.68      6.02 o 
  -7   3  21       41.07       41.71      7.51 o 
  -6   3  21       25.24       17.57      7.16 o 
  -5   3  21        0.54        2.51      5.91 o 
  -4   3  21        5.22        5.98      3.24 o 
  -3   3  21       29.67       26.66      6.48 o 
  -2   3  21        4.56        0.39      3.29 o 
  -1   3  21       11.79       14.32      9.26 o 
  -8   4  21        0.64        2.34      6.28 o 
  -7   4  21       28.16       27.03      7.10 o 
  -6   4  21       34.75       39.25      8.71 o 
  -5   4  21        6.30       -2.53      7.72 o 
  -4   4  21        0.87       -0.81      6.08 o 
  -3   4  21      178.23      198.43     13.17 o 
  -2   4  21       25.85       16.28      8.02 o 
  -1   4  21      199.86      233.72     19.07 o 
  -8   5  21       20.98       12.76      9.75 o 
  -7   5  21       80.70       86.80     10.10 o 
  -6   5  21      161.82      167.05     15.83 o 
  -5   5  21      101.48       91.27     27.01 o 
  -4   5  21       28.30       46.06      7.75 o 
  -3   5  21       58.23       63.08      7.43 o 
  -2   5  21      150.11      148.11     12.46 o 
  -7   6  21      172.98      184.72     12.13 o 
  -6   6  21        0.02       -0.66      4.90 o 
  -5   6  21      405.55      428.75     18.82 o 
  -4   6  21      267.11      278.41     19.75 o 
  -3   6  21       17.15       16.02      5.74 o 
  -2   6  21        0.76        0.95      5.95 o 
  -6   7  21      127.58      139.23     15.93 o 
  -5   7  21       29.87       49.77      8.89 o 
  -4   7  21       18.18       19.99      5.76 o 
  -3   7  21        5.65        2.16      8.59 o 
  -8   0  22      202.08      187.58     16.45 o 
  -7   0  22       98.19      130.29     14.13 o 
  -6   0  22        0.00        4.53      6.50 o 
  -5   0  22        0.25       -5.66      5.66 o 
  -4   0  22        9.67        9.87      7.60 o 
  -3   0  22      472.30      540.49     22.77 o 
  -2   0  22      291.43      344.08     30.05 o 
  -8   1  22        7.36       13.40      6.48 o 
  -7   1  22       16.81       15.50      5.10 o 
  -6   1  22        1.69        3.66      4.32 o 
  -5   1  22       13.37       32.02      5.37 o 
  -4   1  22       30.28       37.48     13.54 o 
  -3   1  22      171.90      181.04     12.30 o 
  -2   1  22      193.56      207.40     20.13 o 
  -8   2  22       55.18       57.93      9.65 o 
  -7   2  22       32.56       44.21      4.87 o 
  -6   2  22        0.81       -1.06      3.63 o 
  -5   2  22      189.25      199.89      9.86 o 
  -4   2  22       31.94       31.33      8.22 o 
  -3   2  22        0.02       -4.07      4.07 o 
  -2   2  22       32.91       38.57      5.27 o 
  -7   3  22       64.98       96.30     10.38 o 
  -6   3  22       53.51       43.92      9.09 o 
  -5   3  22      124.19      143.84     37.55 o 
  -4   3  22        2.70       11.25     11.90 o 
  -3   3  22       24.25       16.80      6.09 o 
  -7   4  22       27.41       23.66      7.22 o 
  -6   4  22       34.93       42.47     11.77 o 
  -5   4  22       69.57       91.17     12.32 o 
  -4   4  22        3.72        5.44      7.31 o 
  -3   4  22        7.35        9.45      6.05 o 
  -6   5  22        6.75        6.14      7.35 o 
  -5   5  22       38.83       20.73     15.77 o 
  -4   5  22        4.03        3.34      6.81 o 
                                                 
